# Supplementary material for: Acute psychological responses to formal and small-sided volleyball games in male youth athletes: an exploratory repeated-measures study
Source: Front Psychol. 2026 Jun 17;17:1832942. doi: 10.3389/fpsyg.2026.1832942 (PMC13318875; doi:10.3389/fpsyg.2026.1832942)
Supplement: Supplementary file 1 [file Table_1.XLSX]

## Sheet: Sheet1
RECODE Tempo (1=3) (2=2) INTO tempo_gee.
VARIABLE LABELS tempo_gee 'Tempo GEE'.
EXECUTE.
* Equações de estimativa generalizada.
GENLIN IDATE BY Situação tempo_gee (ORDER=ASCENDING)
/MODEL Situação tempo_gee Situação*tempo_gee INTERCEPT=YES
DISTRIBUTION=NORMAL LINK=IDENTITY
/CRITERIA SCALE=MLE PCONVERGE=1E-006(ABSOLUTE) SINGULAR=1E-012 ANALYSISTYPE=3(WALD) CILEVEL=95
LIKELIHOOD=FULL
/EMMEANS TABLES=Situação SCALE=ORIGINAL COMPARE=Situação CONTRAST=PAIRWISE PADJUST=LSD
/EMMEANS TABLES=tempo_gee SCALE=ORIGINAL COMPARE=tempo_gee CONTRAST=PAIRWISE PADJUST=LSD
/EMMEANS TABLES=Situação*tempo_gee SCALE=ORIGINAL COMPARE=Situação*tempo_gee CONTRAST=PAIRWISE
PADJUST=LSD
/REPEATED SUBJECT=Atleta WITHINSUBJECT=Série*Situação*tempo_gee SORT=YES CORRTYPE=INDEPENDENT
ADJUSTCORR=YES COVB=ROBUST
/MISSING CLASSMISSING=EXCLUDE
/PRINT CPS DESCRIPTIVES MODELINFO FIT SUMMARY SOLUTION (EXPONENTIATED).
Modelos lineares generalizados
Observações
Saída criada		09-DEC-2025 12:22:13
Comentários
Entrada	Dados	C:\Users\pop\Documents\Marcos - Treino-GEE.sav
	Conjunto de dados ativo	ConjuntodeDados1
	Filtro	<none>
	Ponderação	<none>
	Arquivo Dividido	<none>
	N de linhas em arquivo de dados de trabalho	360
Tratamento de valor omisso	Definição de omisso	Os valores omissos definidos pelo usuário para as variáveis de fator, de assunto e dentro do assunto são tratados como omissos.
	Casos utilizados	As estatísticas são baseadas nos casos com dados válidos para todas as variáveis do modelo.
Tratamento de ponderação		não se aplica
Sintaxe		GENLIN IDATE BY Situação tempo_gee (ORDER=ASCENDING) /MODEL Situação tempo_gee Situação*tempo_gee INTERCEPT=YES DISTRIBUTION=NORMAL LINK=IDENTITY /CRITERIA SCALE=MLE PCONVERGE=1E-006(ABSOLUTE) SINGULAR=1E-012 ANALYSISTYPE=3(WALD) CILEVEL=95 LIKELIHOOD=FULL /EMMEANS TABLES=Situação SCALE=ORIGINAL COMPARE=Situação CONTRAST=PAIRWISE PADJUST=LSD /EMMEANS TABLES=tempo_gee SCALE=ORIGINAL COMPARE=tempo_…
Recursos	Tempo do processador	00:00:00,11
	Tempo decorrido	00:00:00,20
Informações do modelo
Variável dependente		IDATE
Distribuição de probabilidade		Normal
Função de ligação		Identidade
Efeito do assunto	1	Atleta
Efeito entre assunto	1	Série
	2	Situação
	3	Tempo GEE
Estrutura de matriz de correlação de trabalho		Independente
Resumo de processamento de casos
	N	Porcentagem
Incluídos	360	1
Excluídos	0	0
Total	360	1
Resumo de dados correlacionados
Número de níveis	Efeito do assunto	Atleta	30
	Efeito entre assunto	Série	3
		Situação	2
		Tempo GEE	2
Número de assuntos			30
Número de medições por assunto	Mínimo		12
	Máximo		12
Dimensão de matriz de correlações			12
Informações da variável categórica
			N	Porcentagem
Fator	Situação	3x3	180	0.5
		6x6	180	0.5
		Total	360	1
	Tempo GEE	2,00	180	0.5
		3,00	180	0.5
		Total	360	1
Informações variáveis contínuas
		N	Mínimo	Máximo	Média	Estatística do teste padrão
Variável dependente	IDATE	360	28	68	40.7806	6.55631
Qualidade de ajustamentoa
	Valor
Verossimilhança alta em critério de modelo de independência (QIC)b	15095.6
Verossimilhança alta corrigida em critério de modelo de independência (QICC)b	15091.8
Variável Dependente: IDATE Modelo: (Intercepto), Situação, Tempo GEE, Situação * Tempo GEEa
a. Os critérios de informações estão no formulário menor é melhor.
b. Computado com o uso da função completa de quase-verossimilhança de log.
Testes de efeitos do modelo
Origem	Tipo III
	Qui-quadrado de Wald	gl	Sig.
(Intercepto)	4041.4	1	0
Situação	0.0428253	1	0.836055
Tempo GEE	10.6056	1	0.00112746
Situação * Tempo GEE	0.000912159	1	0.975906
Variável Dependente: IDATE Modelo: (Intercepto), Situação, Tempo GEE, Situação * Tempo GEE
Estimativas de Parâmetro
Parâmetro	B	Estatística do teste Padrão	95% Intervalo de Confiança de Wald		Teste de hipótese			Exp(B)	95% Intervalo de Confiança de Wald para Exp(B)
			Inferior	Superior	Qui-quadrado de Wald	gl	Sig.		Inferior	Superior
(Intercepto)	39.8778	0.75743	38.3932	41.3623	2771.9	1	0	2.08305e+17	4.72034e+16	9.1923e+17
[Situação=1,00]	-0.155556	0.564535	-1.26202	0.950912	0.0759258	1	0.782896	0.85594	0.283081	2.58807
[Situação=2,00]	0a							1
[Tempo GEE=2,00]	1.94444	0.74818	0.478038	3.41085	6.75427	1	0.00935234	6.98975	1.61291	30.291
[Tempo GEE=3,00]	0a							1
[Situação=1,00] * [Tempo GEE=2,00]	0.0333333	1.10368	-2.12984	2.19651	0.000912159	1	0.975906	1.0339	0.118856	8.99355
[Situação=1,00] * [Tempo GEE=3,00]	0a							1
[Situação=2,00] * [Tempo GEE=2,00]	0a							1
[Situação=2,00] * [Tempo GEE=3,00]	0a							1
(Escala)	42.3701
Variável Dependente: IDATE Modelo: (Intercepto), Situação, Tempo GEE, Situação * Tempo GEE
a. Definido para zero porque este parâmetro é redundante.
Médias Marginais Estimadas1: Situação
Estimativas
Situação	Média	Estatística do teste Padrão	95% Intervalo de Confiança de Wald
			Inferior	Superior
3x3	40.7111	0.627652	39.4809	41.9413
6x6	40.85	0.808876	39.2646	42.4354
Comparações por Método Pairwise
(I) Situação		Diferença média (I-J)	Estatística do teste Padrão	gl	Sig.	95% Intervalo de Confiança de Wald para Diferença
						Inferior	Superior
3x3	6x6	-0.138889	0.671146	1	0.836055	-1.45431	1.17653
6x6	3x3	0.138889	0.671146	1	0.836055	-1.17653	1.45431
Comparações entre pares de médias marginais estimadas com base na escala original da variável dependente IDATE
Resultados do teste global
Qui-quadrado de Wald	gl	Sig.
0.0428253	1	0.836055
O qui-quadrado de Wald testa o efeito de Situação. Este teste é baseado nas comparações entre pares linearmente independentes entre as médias marginais estimadas.
Médias Marginais Estimadas2: Tempo GEE
Estimativas
Tempo GEE	Média	Estatística do teste Padrão	95% Intervalo de Confiança de Wald
			Inferior	Superior
2,00	41.7611	0.838417	40.1178	43.4044
3,00	39.8	0.548983	38.724	40.876
Comparações por Método Pairwise
(I) Tempo GEE		Diferença média (I-J)	Estatística do teste Padrão	gl	Sig.	95% Intervalo de Confiança de Wald para Diferença
						Inferior	Superior
2,00	3,00	1,9611a	0.602192	1	0.00112746	0.780837	3.14139
3,00	2,00	-1,9611a	0.602192	1	0.00112746	-3.14139	-0.780837
Comparações entre pares de médias marginais estimadas com base na escala original da variável dependente IDATE
a. A diferença média é significativa no nível ,05.
Resultados do teste global
Qui-quadrado de Wald	gl	Sig.
10.6056	1	0.00112746
O qui-quadrado de Wald testa o efeito de Tempo GEE. Este teste é baseado nas comparações entre pares linearmente independentes entre as médias marginais estimadas.
Médias Marginais Estimadas3: Situação* Tempo GEE
Estimativas
Situação		Média	Estatística do teste Padrão	95% Intervalo de Confiança de Wald
				Inferior	Superior
3x3	2,00	41.7	0.993354	39.7531	43.6469
	3,00	39.7222	0.434069	38.8715	40.573
6x6	2,00	41.8222	1.00735	39.8479	43.7966
	3,00	39.8778	0.75743	38.3932	41.3623
Comparações por Método Pairwise
(I) Situação*Tempo GEE		Diferença média (I-J)	Estatística do teste Padrão	gl	Sig.	95% Intervalo de Confiança de Wald para Diferença
						Inferior	Superior
[Situação=1,00]*[Tempo GEE=2,00]	[Situação=1,00]*[Tempo GEE=3,00]	1,9778a	0.880086	1	0.0246237	0.252841	3.70271
	[Situação=2,00]*[Tempo GEE=2,00]	-0.122222	1.09144	1	0.910837	-2.2614	2.01695
	[Situação=2,00]*[Tempo GEE=3,00]	1,8222a	0.91297	1	0.0459418	0.0328337	3.61161
[Situação=1,00]*[Tempo GEE=3,00]	[Situação=1,00]*[Tempo GEE=2,00]	-1,9778a	0.880086	1	0.0246237	-3.70271	-0.252841
	[Situação=2,00]*[Tempo GEE=2,00]	-2,1000a	0.890297	1	0.018336	-3.84495	-0.355049
	[Situação=2,00]*[Tempo GEE=3,00]	-0.155556	0.564535	1	0.782896	-1.26202	0.950912
[Situação=2,00]*[Tempo GEE=2,00]	[Situação=1,00]*[Tempo GEE=2,00]	0.122222	1.09144	1	0.910837	-2.01695	2.2614
	[Situação=1,00]*[Tempo GEE=3,00]	2,1000a	0.890297	1	0.018336	0.355049	3.84495
	[Situação=2,00]*[Tempo GEE=3,00]	1,9444a	0.74818	1	0.00935234	0.478038	3.41085
[Situação=2,00]*[Tempo GEE=3,00]	[Situação=1,00]*[Tempo GEE=2,00]	-1,8222a	0.91297	1	0.0459418	-3.61161	-0.0328337
	[Situação=1,00]*[Tempo GEE=3,00]	0.155556	0.564535	1	0.782896	-0.950912	1.26202
	[Situação=2,00]*[Tempo GEE=2,00]	-1,9444a	0.74818	1	0.00935234	-3.41085	-0.478038
Comparações entre pares de médias marginais estimadas com base na escala original da variável dependente IDATE
a. A diferença média é significativa no nível ,05.
Resultados do teste global
Qui-quadrado de Wald	gl	Sig.
10.8583	3	0.0125172
O qui-quadrado de Wald testa o efeito de Situação*Tempo GEE. Este teste é baseado nas comparações entre pares linearmente independentes entre as médias marginais estimadas.
* Equações de estimativa generalizada.
GENLIN Tensão BY Situação tempo_gee (ORDER=ASCENDING)
/MODEL Situação tempo_gee Situação*tempo_gee INTERCEPT=YES
DISTRIBUTION=NORMAL LINK=IDENTITY
/CRITERIA SCALE=MLE PCONVERGE=1E-006(ABSOLUTE) SINGULAR=1E-012 ANALYSISTYPE=3(WALD) CILEVEL=95
LIKELIHOOD=FULL
/EMMEANS TABLES=Situação SCALE=ORIGINAL COMPARE=Situação CONTRAST=PAIRWISE PADJUST=LSD
/EMMEANS TABLES=tempo_gee SCALE=ORIGINAL COMPARE=tempo_gee CONTRAST=PAIRWISE PADJUST=LSD
/EMMEANS TABLES=Situação*tempo_gee SCALE=ORIGINAL COMPARE=Situação*tempo_gee CONTRAST=PAIRWISE
PADJUST=LSD
/REPEATED SUBJECT=Atleta WITHINSUBJECT=Série*Situação*tempo_gee SORT=YES CORRTYPE=INDEPENDENT
ADJUSTCORR=YES COVB=ROBUST
/MISSING CLASSMISSING=EXCLUDE
/PRINT CPS DESCRIPTIVES MODELINFO FIT SUMMARY SOLUTION (EXPONENTIATED).
Modelos lineares generalizados
Observações
Saída criada		09-DEC-2025 12:25:22
Comentários
Entrada	Dados	C:\Users\pop\Documents\Marcos - Treino-GEE.sav
	Conjunto de dados ativo	ConjuntodeDados1
	Filtro	<none>
	Ponderação	<none>
	Arquivo Dividido	<none>
	N de linhas em arquivo de dados de trabalho	360
Tratamento de valor omisso	Definição de omisso	Os valores omissos definidos pelo usuário para as variáveis de fator, de assunto e dentro do assunto são tratados como omissos.
	Casos utilizados	As estatísticas são baseadas nos casos com dados válidos para todas as variáveis do modelo.
Tratamento de ponderação		não se aplica
Sintaxe		GENLIN Tensão BY Situação tempo_gee (ORDER=ASCENDING) /MODEL Situação tempo_gee Situação*tempo_gee INTERCEPT=YES DISTRIBUTION=NORMAL LINK=IDENTITY /CRITERIA SCALE=MLE PCONVERGE=1E-006(ABSOLUTE) SINGULAR=1E-012 ANALYSISTYPE=3(WALD) CILEVEL=95 LIKELIHOOD=FULL /EMMEANS TABLES=Situação SCALE=ORIGINAL COMPARE=Situação CONTRAST=PAIRWISE PADJUST=LSD /EMMEANS TABLES=tempo_gee SCALE=ORIGINAL COMPARE=tempo…
Recursos	Tempo do processador	00:00:00,13
	Tempo decorrido	00:00:00,24
Informações do modelo
Variável dependente		Tensão
Distribuição de probabilidade		Normal
Função de ligação		Identidade
Efeito do assunto	1	Atleta
Efeito entre assunto	1	Série
	2	Situação
	3	Tempo GEE
Estrutura de matriz de correlação de trabalho		Independente
Resumo de processamento de casos
	N	Porcentagem
Incluídos	360	1
Excluídos	0	0
Total	360	1
Resumo de dados correlacionados
Número de níveis	Efeito do assunto	Atleta	30
	Efeito entre assunto	Série	3
		Situação	2
		Tempo GEE	2
Número de assuntos			30
Número de medições por assunto	Mínimo		12
	Máximo		12
Dimensão de matriz de correlações			12
Informações da variável categórica
			N	Porcentagem
Fator	Situação	3x3	180	0.5
		6x6	180	0.5
		Total	360	1
	Tempo GEE	2,00	180	0.5
		3,00	180	0.5
		Total	360	1
Informações variáveis contínuas
		N	Mínimo	Máximo	Média	Estatística do teste padrão
Variável dependente	Tensão	360	0	14	2.69444	2.50481
Qualidade de ajustamentoa
	Valor
Verossimilhança alta em critério de modelo de independência (QIC)b	2180.36
Verossimilhança alta corrigida em critério de modelo de independência (QICC)b	2176.89
Variável Dependente: Tensão Modelo: (Intercepto), Situação, Tempo GEE, Situação * Tempo GEEa
a. Os critérios de informações estão no formulário menor é melhor.
b. Computado com o uso da função completa de quase-verossimilhança de log.
Testes de efeitos do modelo
Origem	Tipo III
	Qui-quadrado de Wald	gl	Sig.
(Intercepto)	298.825	1	0
Situação	3.10203	1	0.0781945
Tempo GEE	0.00133875	1	0.970813
Situação * Tempo GEE	7.46466	1	0.00629218
Variável Dependente: Tensão Modelo: (Intercepto), Situação, Tempo GEE, Situação * Tempo GEE
Estimativas de Parâmetro
Parâmetro	B	Estatística do teste Padrão	95% Intervalo de Confiança de Wald		Teste de hipótese			Exp(B)	95% Intervalo de Confiança de Wald para Exp(B)
			Inferior	Superior	Qui-quadrado de Wald	gl	Sig.		Inferior	Superior
(Intercepto)	2.75556	0.199959	2.36364	3.14747	189.905	1	0	15.7298	10.6296	23.277
[Situação=1,00]	-0.133333	0.376993	-0.872225	0.605559	0.125087	1	0.723582	0.875173	0.41802	1.83228
[Situação=2,00]	0a							1
[Tempo GEE=2,00]	-0.733333	0.307679	-1.33637	-0.130293	5.68075	1	0.017152	0.480305	0.262797	0.877839
[Tempo GEE=3,00]	0a							1
[Situação=1,00] * [Tempo GEE=2,00]	1.48889	0.544951	0.420805	2.55697	7.46466	1	0.00629218	4.43217	1.52319	12.8967
[Situação=1,00] * [Tempo GEE=3,00]	0a							1
[Situação=2,00] * [Tempo GEE=2,00]	0a							1
[Situação=2,00] * [Tempo GEE=3,00]	0a							1
(Escala)	6.09238
Variável Dependente: Tensão Modelo: (Intercepto), Situação, Tempo GEE, Situação * Tempo GEE
a. Definido para zero porque este parâmetro é redundante.
Médias Marginais Estimadas1: Situação
Estimativas
Situação	Média	Estatística do teste Padrão	95% Intervalo de Confiança de Wald
			Inferior	Superior
3x3	3	0.289102	2.43337	3.56663
6x6	2.38889	0.158763	2.07772	2.70006
Comparações por Método Pairwise
(I) Situação		Diferença média (I-J)	Estatística do teste Padrão	gl	Sig.	95% Intervalo de Confiança de Wald para Diferença
						Inferior	Superior
3x3	6x6	0.611111	0.346974	1	0.0781945	-0.0689454	1.29117
6x6	3x3	-0.611111	0.346974	1	0.0781945	-1.29117	0.0689454
Comparações entre pares de médias marginais estimadas com base na escala original da variável dependente Tensão
Resultados do teste global
Qui-quadrado de Wald	gl	Sig.
3.10203	1	0.0781945
O qui-quadrado de Wald testa o efeito de Situação. Este teste é baseado nas comparações entre pares linearmente independentes entre as médias marginais estimadas.
Médias Marginais Estimadas2: Tempo GEE
Estimativas
Tempo GEE	Média	Estatística do teste Padrão	95% Intervalo de Confiança de Wald
			Inferior	Superior
2,00	2.7	0.278044	2.15504	3.24496
3,00	2.68889	0.131875	2.43042	2.94736
Comparações por Método Pairwise
(I) Tempo GEE		Diferença média (I-J)	Estatística do teste Padrão	gl	Sig.	95% Intervalo de Confiança de Wald para Diferença
						Inferior	Superior
2,00	3,00	0.0111111	0.303674	1	0.970813	-0.58408	0.606302
3,00	2,00	-0.0111111	0.303674	1	0.970813	-0.606302	0.58408
Comparações entre pares de médias marginais estimadas com base na escala original da variável dependente Tensão
Resultados do teste global
Qui-quadrado de Wald	gl	Sig.
0.00133875	1	0.970813
O qui-quadrado de Wald testa o efeito de Tempo GEE. Este teste é baseado nas comparações entre pares linearmente independentes entre as médias marginais estimadas.
Médias Marginais Estimadas3: Situação* Tempo GEE
Estimativas
Situação		Média	Estatística do teste Padrão	95% Intervalo de Confiança de Wald
				Inferior	Superior
3x3	2,00	3.37778	0.469498	2.45758	4.29798
	3,00	2.62222	0.256632	2.11923	3.12521
6x6	2,00	2.02222	0.240336	1.55117	2.49327
	3,00	2.75556	0.199959	2.36364	3.14747
Comparações por Método Pairwise
(I) Situação*Tempo GEE		Diferença média (I-J)	Estatística do teste Padrão	gl	Sig.	95% Intervalo de Confiança de Wald para Diferença
						Inferior	Superior
[Situação=1,00]*[Tempo GEE=2,00]	[Situação=1,00]*[Tempo GEE=3,00]	0.755556	0.488114	1	0.121644	-0.20113	1.71224
	[Situação=2,00]*[Tempo GEE=2,00]	1,3556a	0.497136	1	0.00639652	0.381187	2.32992
	[Situação=2,00]*[Tempo GEE=3,00]	0.622222	0.553492	1	0.260939	-0.462603	1.70705
[Situação=1,00]*[Tempo GEE=3,00]	[Situação=1,00]*[Tempo GEE=2,00]	-0.755556	0.488114	1	0.121644	-1.71224	0.20113
	[Situação=2,00]*[Tempo GEE=2,00]	0.6	0.344767	1	0.0818052	-0.0757307	1.27573
	[Situação=2,00]*[Tempo GEE=3,00]	-0.133333	0.376993	1	0.723582	-0.872225	0.605559
[Situação=2,00]*[Tempo GEE=2,00]	[Situação=1,00]*[Tempo GEE=2,00]	-1,3556a	0.497136	1	0.00639652	-2.32992	-0.381187
	[Situação=1,00]*[Tempo GEE=3,00]	-0.6	0.344767	1	0.0818052	-1.27573	0.0757307
	[Situação=2,00]*[Tempo GEE=3,00]	-,7333a	0.307679	1	0.017152	-1.33637	-0.130293
[Situação=2,00]*[Tempo GEE=3,00]	[Situação=1,00]*[Tempo GEE=2,00]	-0.622222	0.553492	1	0.260939	-1.70705	0.462603
	[Situação=1,00]*[Tempo GEE=3,00]	0.133333	0.376993	1	0.723582	-0.605559	0.872225
	[Situação=2,00]*[Tempo GEE=2,00]	,7333a	0.307679	1	0.017152	0.130293	1.33637
Comparações entre pares de médias marginais estimadas com base na escala original da variável dependente Tensão
a. A diferença média é significativa no nível ,05.
Resultados do teste global
Qui-quadrado de Wald	gl	Sig.
11.7828	3	0.00816539
O qui-quadrado de Wald testa o efeito de Situação*Tempo GEE. Este teste é baseado nas comparações entre pares linearmente independentes entre as médias marginais estimadas.
* Equações de estimativa generalizada.
GENLIN Depressão BY Situação tempo_gee (ORDER=ASCENDING)
/MODEL Situação tempo_gee Situação*tempo_gee INTERCEPT=YES
DISTRIBUTION=NORMAL LINK=IDENTITY
/CRITERIA SCALE=MLE PCONVERGE=1E-006(ABSOLUTE) SINGULAR=1E-012 ANALYSISTYPE=3(WALD) CILEVEL=95
LIKELIHOOD=FULL
/EMMEANS TABLES=Situação SCALE=ORIGINAL COMPARE=Situação CONTRAST=PAIRWISE PADJUST=LSD
/EMMEANS TABLES=tempo_gee SCALE=ORIGINAL COMPARE=tempo_gee CONTRAST=PAIRWISE PADJUST=LSD
/EMMEANS TABLES=Situação*tempo_gee SCALE=ORIGINAL COMPARE=Situação*tempo_gee CONTRAST=PAIRWISE
PADJUST=LSD
/REPEATED SUBJECT=Atleta WITHINSUBJECT=Série*Situação*tempo_gee SORT=YES CORRTYPE=INDEPENDENT
ADJUSTCORR=YES COVB=ROBUST
/MISSING CLASSMISSING=EXCLUDE
/PRINT CPS DESCRIPTIVES MODELINFO FIT SUMMARY SOLUTION (EXPONENTIATED).
Modelos lineares generalizados
Observações
Saída criada		09-DEC-2025 12:36:03
Comentários
Entrada	Dados	C:\Users\pop\Documents\Marcos - Treino-GEE.sav
	Conjunto de dados ativo	ConjuntodeDados1
	Filtro	<none>
	Ponderação	<none>
	Arquivo Dividido	<none>
	N de linhas em arquivo de dados de trabalho	360
Tratamento de valor omisso	Definição de omisso	Os valores omissos definidos pelo usuário para as variáveis de fator, de assunto e dentro do assunto são tratados como omissos.
	Casos utilizados	As estatísticas são baseadas nos casos com dados válidos para todas as variáveis do modelo.
Tratamento de ponderação		não se aplica
Sintaxe		GENLIN Depressão BY Situação tempo_gee (ORDER=ASCENDING) /MODEL Situação tempo_gee Situação*tempo_gee INTERCEPT=YES DISTRIBUTION=NORMAL LINK=IDENTITY /CRITERIA SCALE=MLE PCONVERGE=1E-006(ABSOLUTE) SINGULAR=1E-012 ANALYSISTYPE=3(WALD) CILEVEL=95 LIKELIHOOD=FULL /EMMEANS TABLES=Situação SCALE=ORIGINAL COMPARE=Situação CONTRAST=PAIRWISE PADJUST=LSD /EMMEANS TABLES=tempo_gee SCALE=ORIGINAL COMPARE=te…
Recursos	Tempo do processador	00:00:00,09
	Tempo decorrido	00:00:00,24
Informações do modelo
Variável dependente		Depressão
Distribuição de probabilidade		Normal
Função de ligação		Identidade
Efeito do assunto	1	Atleta
Efeito entre assunto	1	Série
	2	Situação
	3	Tempo GEE
Estrutura de matriz de correlação de trabalho		Independente
Resumo de processamento de casos
	N	Porcentagem
Incluídos	360	1
Excluídos	0	0
Total	360	1
Resumo de dados correlacionados
Número de níveis	Efeito do assunto	Atleta	30
	Efeito entre assunto	Série	3
		Situação	2
		Tempo GEE	2
Número de assuntos			30
Número de medições por assunto	Mínimo		12
	Máximo		12
Dimensão de matriz de correlações			12
Informações da variável categórica
			N	Porcentagem
Fator	Situação	3x3	180	0.5
		6x6	180	0.5
		Total	360	1
	Tempo GEE	2,00	180	0.5
		3,00	180	0.5
		Total	360	1
Informações variáveis contínuas
		N	Mínimo	Máximo	Média	Estatística do teste padrão
Variável dependente	Depressão	360	0	16	1.83056	3.48361
Qualidade de ajustamentoa
	Valor
Verossimilhança alta em critério de modelo de independência (QIC)b	4227.19
Verossimilhança alta corrigida em critério de modelo de independência (QICC)b	4224.9
Variável Dependente: Depressão Modelo: (Intercepto), Situação, Tempo GEE, Situação * Tempo GEEa
a. Os critérios de informações estão no formulário menor é melhor.
b. Computado com o uso da função completa de quase-verossimilhança de log.
Testes de efeitos do modelo
Origem	Tipo III
	Qui-quadrado de Wald	gl	Sig.
(Intercepto)	37.0137	1	1.173e-09
Situação	0.0497335	1	0.823528
Tempo GEE	10.2174	1	0.00139126
Situação * Tempo GEE	1.32269	1	0.25011
Variável Dependente: Depressão Modelo: (Intercepto), Situação, Tempo GEE, Situação * Tempo GEE
Estimativas de Parâmetro
Parâmetro	B	Estatística do teste Padrão	95% Intervalo de Confiança de Wald		Teste de hipótese			Exp(B)	95% Intervalo de Confiança de Wald para Exp(B)
			Inferior	Superior	Qui-quadrado de Wald	gl	Sig.		Inferior	Superior
(Intercepto)	1.37778	0.331004	0.729021	2.02653	17.3257	1	3.14896e-05	3.96608	2.07305	7.58774
[Situação=1,00]	-0.288889	0.303776	-0.884279	0.306501	0.904388	1	0.341608	0.749095	0.413012	1.35866
[Situação=2,00]	0a							1
[Tempo GEE=2,00]	0.844444	0.378017	0.103544	1.58534	4.99021	1	0.0254911	2.32668	1.10909	4.88097
[Tempo GEE=3,00]	0a							1
[Situação=1,00] * [Tempo GEE=2,00]	0.7	0.608652	-0.492935	1.89294	1.32269	1	0.25011	2.01375	0.610831	6.63883
[Situação=1,00] * [Tempo GEE=3,00]	0a							1
[Situação=2,00] * [Tempo GEE=2,00]	0a							1
[Situação=2,00] * [Tempo GEE=3,00]	0a							1
(Escala)	11.8452
Variável Dependente: Depressão Modelo: (Intercepto), Situação, Tempo GEE, Situação * Tempo GEE
a. Definido para zero porque este parâmetro é redundante.
Médias Marginais Estimadas1: Situação
Estimativas
Situação	Média	Estatística do teste Padrão	95% Intervalo de Confiança de Wald
			Inferior	Superior
3x3	1.86111	0.302672	1.26789	2.45434
6x6	1.8	0.356371	1.10153	2.49847
Comparações por Método Pairwise
(I) Situação		Diferença média (I-J)	Estatística do teste Padrão	gl	Sig.	95% Intervalo de Confiança de Wald para Diferença
						Inferior	Superior
3x3	6x6	0.0611111	0.274028	1	0.823528	-0.475975	0.598197
6x6	3x3	-0.0611111	0.274028	1	0.823528	-0.598197	0.475975
Comparações entre pares de médias marginais estimadas com base na escala original da variável dependente Depressão
Resultados do teste global
Qui-quadrado de Wald	gl	Sig.
0.0497335	1	0.823528
O qui-quadrado de Wald testa o efeito de Situação. Este teste é baseado nas comparações entre pares linearmente independentes entre as médias marginais estimadas.
Médias Marginais Estimadas2: Tempo GEE
Estimativas
Tempo GEE	Média	Estatística do teste Padrão	95% Intervalo de Confiança de Wald
			Inferior	Superior
2,00	2.42778	0.43862	1.5681	3.28746
3,00	1.23333	0.241855	0.759306	1.70736
Comparações por Método Pairwise
(I) Tempo GEE		Diferença média (I-J)	Estatística do teste Padrão	gl	Sig.	95% Intervalo de Confiança de Wald para Diferença
						Inferior	Superior
2,00	3,00	1,1944a	0.373677	1	0.00139126	0.46205	1.92684
3,00	2,00	-1,1944a	0.373677	1	0.00139126	-1.92684	-0.46205
Comparações entre pares de médias marginais estimadas com base na escala original da variável dependente Depressão
a. A diferença média é significativa no nível ,05.
Resultados do teste global
Qui-quadrado de Wald	gl	Sig.
10.2174	1	0.00139126
O qui-quadrado de Wald testa o efeito de Tempo GEE. Este teste é baseado nas comparações entre pares linearmente independentes entre as médias marginais estimadas.
Médias Marginais Estimadas3: Situação* Tempo GEE
Estimativas
Situação		Média	Estatística do teste Padrão	95% Intervalo de Confiança de Wald
				Inferior	Superior
3x3	2,00	2.63333	0.53894	1.57703	3.68964
	3,00	1.08889	0.231439	0.635278	1.5425
6x6	2,00	2.22222	0.464634	1.31156	3.13289
	3,00	1.37778	0.331004	0.729021	2.02653
Comparações por Método Pairwise
(I) Situação*Tempo GEE		Diferença média (I-J)	Estatística do teste Padrão	gl	Sig.	95% Intervalo de Confiança de Wald para Diferença
						Inferior	Superior
[Situação=1,00]*[Tempo GEE=2,00]	[Situação=1,00]*[Tempo GEE=3,00]	1,5444a	0.567099	1	0.0064611	0.432952	2.65594
	[Situação=2,00]*[Tempo GEE=2,00]	0.411111	0.493084	1	0.404419	-0.555315	1.37754
	[Situação=2,00]*[Tempo GEE=3,00]	1,2556a	0.510309	1	0.013879	0.255368	2.25574
[Situação=1,00]*[Tempo GEE=3,00]	[Situação=1,00]*[Tempo GEE=2,00]	-1,5444a	0.567099	1	0.0064611	-2.65594	-0.432952
	[Situação=2,00]*[Tempo GEE=2,00]	-1,1333a	0.411141	1	0.00584137	-1.93916	-0.327512
	[Situação=2,00]*[Tempo GEE=3,00]	-0.288889	0.303776	1	0.341608	-0.884279	0.306501
[Situação=2,00]*[Tempo GEE=2,00]	[Situação=1,00]*[Tempo GEE=2,00]	-0.411111	0.493084	1	0.404419	-1.37754	0.555315
	[Situação=1,00]*[Tempo GEE=3,00]	1,1333a	0.411141	1	0.00584137	0.327512	1.93916
	[Situação=2,00]*[Tempo GEE=3,00]	,8444a	0.378017	1	0.0254911	0.103544	1.58534
[Situação=2,00]*[Tempo GEE=3,00]	[Situação=1,00]*[Tempo GEE=2,00]	-1,2556a	0.510309	1	0.013879	-2.25574	-0.255368
	[Situação=1,00]*[Tempo GEE=3,00]	0.288889	0.303776	1	0.341608	-0.306501	0.884279
	[Situação=2,00]*[Tempo GEE=2,00]	-,8444a	0.378017	1	0.0254911	-1.58534	-0.103544
Comparações entre pares de médias marginais estimadas com base na escala original da variável dependente Depressão
a. A diferença média é significativa no nível ,05.
Resultados do teste global
Qui-quadrado de Wald	gl	Sig.
10.4798	3	0.0148989
O qui-quadrado de Wald testa o efeito de Situação*Tempo GEE. Este teste é baseado nas comparações entre pares linearmente independentes entre as médias marginais estimadas.
* Equações de estimativa generalizada.
GENLIN Raiva BY Situação tempo_gee (ORDER=ASCENDING)
/MODEL Situação tempo_gee Situação*tempo_gee INTERCEPT=YES
DISTRIBUTION=NORMAL LINK=IDENTITY
/CRITERIA SCALE=MLE PCONVERGE=1E-006(ABSOLUTE) SINGULAR=1E-012 ANALYSISTYPE=3(WALD) CILEVEL=95
LIKELIHOOD=FULL
/EMMEANS TABLES=Situação SCALE=ORIGINAL COMPARE=Situação CONTRAST=PAIRWISE PADJUST=LSD
/EMMEANS TABLES=tempo_gee SCALE=ORIGINAL COMPARE=tempo_gee CONTRAST=PAIRWISE PADJUST=LSD
/EMMEANS TABLES=Situação*tempo_gee SCALE=ORIGINAL COMPARE=Situação*tempo_gee CONTRAST=PAIRWISE
PADJUST=LSD
/REPEATED SUBJECT=Atleta WITHINSUBJECT=Série*Situação*tempo_gee SORT=YES CORRTYPE=INDEPENDENT
ADJUSTCORR=YES COVB=ROBUST
/MISSING CLASSMISSING=EXCLUDE
/PRINT CPS DESCRIPTIVES MODELINFO FIT SUMMARY SOLUTION (EXPONENTIATED).
Modelos lineares generalizados
Observações
Saída criada		09-DEC-2025 12:44:08
Comentários
Entrada	Dados	C:\Users\pop\Documents\Marcos - Treino-GEE.sav
	Conjunto de dados ativo	ConjuntodeDados1
	Filtro	<none>
	Ponderação	<none>
	Arquivo Dividido	<none>
	N de linhas em arquivo de dados de trabalho	360
Tratamento de valor omisso	Definição de omisso	Os valores omissos definidos pelo usuário para as variáveis de fator, de assunto e dentro do assunto são tratados como omissos.
	Casos utilizados	As estatísticas são baseadas nos casos com dados válidos para todas as variáveis do modelo.
Tratamento de ponderação		não se aplica
Sintaxe		GENLIN Raiva BY Situação tempo_gee (ORDER=ASCENDING) /MODEL Situação tempo_gee Situação*tempo_gee INTERCEPT=YES DISTRIBUTION=NORMAL LINK=IDENTITY /CRITERIA SCALE=MLE PCONVERGE=1E-006(ABSOLUTE) SINGULAR=1E-012 ANALYSISTYPE=3(WALD) CILEVEL=95 LIKELIHOOD=FULL /EMMEANS TABLES=Situação SCALE=ORIGINAL COMPARE=Situação CONTRAST=PAIRWISE PADJUST=LSD /EMMEANS TABLES=tempo_gee SCALE=ORIGINAL COMPARE=tempo_…
Recursos	Tempo do processador	00:00:00,17
	Tempo decorrido	00:00:00,25
Informações do modelo
Variável dependente		Raiva
Distribuição de probabilidade		Normal
Função de ligação		Identidade
Efeito do assunto	1	Atleta
Efeito entre assunto	1	Série
	2	Situação
	3	Tempo GEE
Estrutura de matriz de correlação de trabalho		Independente
Resumo de processamento de casos
	N	Porcentagem
Incluídos	360	1
Excluídos	0	0
Total	360	1
Resumo de dados correlacionados
Número de níveis	Efeito do assunto	Atleta	30
	Efeito entre assunto	Série	3
		Situação	2
		Tempo GEE	2
Número de assuntos			30
Número de medições por assunto	Mínimo		12
	Máximo		12
Dimensão de matriz de correlações			12
Informações da variável categórica
			N	Porcentagem
Fator	Situação	3x3	180	0.5
		6x6	180	0.5
		Total	360	1
	Tempo GEE	2,00	180	0.5
		3,00	180	0.5
		Total	360	1
Informações variáveis contínuas
		N	Mínimo	Máximo	Média	Estatística do teste padrão
Variável dependente	Raiva	360	0	16	2.06111	3.64995
Qualidade de ajustamentoa
	Valor
Verossimilhança alta em critério de modelo de independência (QIC)b	4523.05
Verossimilhança alta corrigida em critério de modelo de independência (QICC)b	4521.89
Variável Dependente: Raiva Modelo: (Intercepto), Situação, Tempo GEE, Situação * Tempo GEEa
a. Os critérios de informações estão no formulário menor é melhor.
b. Computado com o uso da função completa de quase-verossimilhança de log.
Testes de efeitos do modelo
Origem	Tipo III
	Qui-quadrado de Wald	gl	Sig.
(Intercepto)	56.4341	1	5.80647e-14
Situação	0.984742	1	0.321031
Tempo GEE	21.6854	1	3.21221e-06
Situação * Tempo GEE	4.79381	1	0.0285621
Variável Dependente: Raiva Modelo: (Intercepto), Situação, Tempo GEE, Situação * Tempo GEE
Estimativas de Parâmetro
Parâmetro	B	Estatística do teste Padrão	95% Intervalo de Confiança de Wald		Teste de hipótese			Exp(B)	95% Intervalo de Confiança de Wald para Exp(B)
			Inferior	Superior	Qui-quadrado de Wald	gl	Sig.		Inferior	Superior
(Intercepto)	1.45556	0.355376	0.759031	2.15208	16.7757	1	4.20682e-05	4.28686	2.13621	8.60273
[Situação=1,00]	-0.333333	0.419877	-1.15628	0.48961	0.630252	1	0.427263	0.716531	0.314656	1.63168
[Situação=2,00]	0a							1
[Tempo GEE=2,00]	0.855556	0.343074	0.183143	1.52797	6.21901	1	0.0126386	2.35268	1.20099	4.6088
[Tempo GEE=3,00]	0a							1
[Situação=1,00] * [Tempo GEE=2,00]	1.37778	0.629272	0.144427	2.61113	4.79381	1	0.0285621	3.96608	1.15538	13.6144
[Situação=1,00] * [Tempo GEE=3,00]	0a							1
[Situação=2,00] * [Tempo GEE=2,00]	0a							1
[Situação=2,00] * [Tempo GEE=3,00]	0a							1
(Escala)	12.6795
Variável Dependente: Raiva Modelo: (Intercepto), Situação, Tempo GEE, Situação * Tempo GEE
a. Definido para zero porque este parâmetro é redundante.
Médias Marginais Estimadas1: Situação
Estimativas
Situação	Média	Estatística do teste Padrão	95% Intervalo de Confiança de Wald
			Inferior	Superior
3x3	2.23889	0.315904	1.61973	2.85805
6x6	1.88333	0.339039	1.21883	2.54784
Comparações por Método Pairwise
(I) Situação		Diferença média (I-J)	Estatística do teste Padrão	gl	Sig.	95% Intervalo de Confiança de Wald para Diferença
						Inferior	Superior
3x3	6x6	0.355556	0.3583	1	0.321031	-0.346699	1.05781
6x6	3x3	-0.355556	0.3583	1	0.321031	-1.05781	0.346699
Comparações entre pares de médias marginais estimadas com base na escala original da variável dependente Raiva
Resultados do teste global
Qui-quadrado de Wald	gl	Sig.
0.984742	1	0.321031
O qui-quadrado de Wald testa o efeito de Situação. Este teste é baseado nas comparações entre pares linearmente independentes entre as médias marginais estimadas.
Médias Marginais Estimadas2: Tempo GEE
Estimativas
Tempo GEE	Média	Estatística do teste Padrão	95% Intervalo de Confiança de Wald
			Inferior	Superior
2,00	2.83333	0.381194	2.08621	3.58046
3,00	1.28889	0.245444	0.807827	1.76995
Comparações por Método Pairwise
(I) Tempo GEE		Diferença média (I-J)	Estatística do teste Padrão	gl	Sig.	95% Intervalo de Confiança de Wald para Diferença
						Inferior	Superior
2,00	3,00	1,5444a	0.331656	1	3.21221e-06	0.89441	2.19448
3,00	2,00	-1,5444a	0.331656	1	3.21221e-06	-2.19448	-0.89441
Comparações entre pares de médias marginais estimadas com base na escala original da variável dependente Raiva
a. A diferença média é significativa no nível ,05.
Resultados do teste global
Qui-quadrado de Wald	gl	Sig.
21.6854	1	3.21221e-06
O qui-quadrado de Wald testa o efeito de Tempo GEE. Este teste é baseado nas comparações entre pares linearmente independentes entre as médias marginais estimadas.
Médias Marginais Estimadas3: Situação* Tempo GEE
Estimativas
Situação		Média	Estatística do teste Padrão	95% Intervalo de Confiança de Wald
				Inferior	Superior
3x3	2,00	3.35556	0.517099	2.34206	4.36905
	3,00	1.12222	0.286952	0.559806	1.68464
6x6	2,00	2.31111	0.403054	1.52114	3.10108
	3,00	1.45556	0.355376	0.759031	2.15208
Comparações por Método Pairwise
(I) Situação*Tempo GEE		Diferença média (I-J)	Estatística do teste Padrão	gl	Sig.	95% Intervalo de Confiança de Wald para Diferença
						Inferior	Superior
[Situação=1,00]*[Tempo GEE=2,00]	[Situação=1,00]*[Tempo GEE=3,00]	2,2333a	0.547982	1	4.59034e-05	1.15931	3.30736
	[Situação=2,00]*[Tempo GEE=2,00]	1,0444a	0.527686	1	0.0477833	0.0101986	2.07869
	[Situação=2,00]*[Tempo GEE=3,00]	1,9000a	0.524969	1	0.000295446	0.871079	2.92892
[Situação=1,00]*[Tempo GEE=3,00]	[Situação=1,00]*[Tempo GEE=2,00]	-2,2333a	0.547982	1	4.59034e-05	-3.30736	-1.15931
	[Situação=2,00]*[Tempo GEE=2,00]	-1,1889a	0.448505	1	0.00803051	-2.06794	-0.309836
	[Situação=2,00]*[Tempo GEE=3,00]	-0.333333	0.419877	1	0.427263	-1.15628	0.48961
[Situação=2,00]*[Tempo GEE=2,00]	[Situação=1,00]*[Tempo GEE=2,00]	-1,0444a	0.527686	1	0.0477833	-2.07869	-0.0101986
	[Situação=1,00]*[Tempo GEE=3,00]	1,1889a	0.448505	1	0.00803051	0.309836	2.06794
	[Situação=2,00]*[Tempo GEE=3,00]	,8556a	0.343074	1	0.0126386	0.183143	1.52797
[Situação=2,00]*[Tempo GEE=3,00]	[Situação=1,00]*[Tempo GEE=2,00]	-1,9000a	0.524969	1	0.000295446	-2.92892	-0.871079
	[Situação=1,00]*[Tempo GEE=3,00]	0.333333	0.419877	1	0.427263	-0.48961	1.15628
	[Situação=2,00]*[Tempo GEE=2,00]	-,8556a	0.343074	1	0.0126386	-1.52797	-0.183143
Comparações entre pares de médias marginais estimadas com base na escala original da variável dependente Raiva
a. A diferença média é significativa no nível ,05.
Resultados do teste global
Qui-quadrado de Wald	gl	Sig.
21.7718	3	7.27655e-05
O qui-quadrado de Wald testa o efeito de Situação*Tempo GEE. Este teste é baseado nas comparações entre pares linearmente independentes entre as médias marginais estimadas.
* Equações de estimativa generalizada.
GENLIN Fadiga BY Situação tempo_gee (ORDER=ASCENDING)
/MODEL Situação tempo_gee Situação*tempo_gee INTERCEPT=YES
DISTRIBUTION=NORMAL LINK=IDENTITY
/CRITERIA SCALE=MLE PCONVERGE=1E-006(ABSOLUTE) SINGULAR=1E-012 ANALYSISTYPE=3(WALD) CILEVEL=95
LIKELIHOOD=FULL
/EMMEANS TABLES=Situação SCALE=ORIGINAL COMPARE=Situação CONTRAST=PAIRWISE PADJUST=LSD
/EMMEANS TABLES=tempo_gee SCALE=ORIGINAL COMPARE=tempo_gee CONTRAST=PAIRWISE PADJUST=LSD
/EMMEANS TABLES=Situação*tempo_gee SCALE=ORIGINAL COMPARE=Situação*tempo_gee CONTRAST=PAIRWISE
PADJUST=LSD
/REPEATED SUBJECT=Atleta WITHINSUBJECT=Série*Situação*tempo_gee SORT=YES CORRTYPE=INDEPENDENT
ADJUSTCORR=YES COVB=ROBUST
/MISSING CLASSMISSING=EXCLUDE
/PRINT CPS DESCRIPTIVES MODELINFO FIT SUMMARY SOLUTION (EXPONENTIATED).
Modelos lineares generalizados
Observações
Saída criada		09-DEC-2025 12:49:44
Comentários
Entrada	Dados	C:\Users\pop\Documents\Marcos - Treino-GEE.sav
	Conjunto de dados ativo	ConjuntodeDados1
	Filtro	<none>
	Ponderação	<none>
	Arquivo Dividido	<none>
	N de linhas em arquivo de dados de trabalho	360
Tratamento de valor omisso	Definição de omisso	Os valores omissos definidos pelo usuário para as variáveis de fator, de assunto e dentro do assunto são tratados como omissos.
	Casos utilizados	As estatísticas são baseadas nos casos com dados válidos para todas as variáveis do modelo.
Tratamento de ponderação		não se aplica
Sintaxe		GENLIN Fadiga BY Situação tempo_gee (ORDER=ASCENDING) /MODEL Situação tempo_gee Situação*tempo_gee INTERCEPT=YES DISTRIBUTION=NORMAL LINK=IDENTITY /CRITERIA SCALE=MLE PCONVERGE=1E-006(ABSOLUTE) SINGULAR=1E-012 ANALYSISTYPE=3(WALD) CILEVEL=95 LIKELIHOOD=FULL /EMMEANS TABLES=Situação SCALE=ORIGINAL COMPARE=Situação CONTRAST=PAIRWISE PADJUST=LSD /EMMEANS TABLES=tempo_gee SCALE=ORIGINAL COMPARE=tempo…
Recursos	Tempo do processador	00:00:00,13
	Tempo decorrido	00:00:00,22
Informações do modelo
Variável dependente		Fadiga
Distribuição de probabilidade		Normal
Função de ligação		Identidade
Efeito do assunto	1	Atleta
Efeito entre assunto	1	Série
	2	Situação
	3	Tempo GEE
Estrutura de matriz de correlação de trabalho		Independente
Resumo de processamento de casos
	N	Porcentagem
Incluídos	360	1
Excluídos	0	0
Total	360	1
Resumo de dados correlacionados
Número de níveis	Efeito do assunto	Atleta	30
	Efeito entre assunto	Série	3
		Situação	2
		Tempo GEE	2
Número de assuntos			30
Número de medições por assunto	Mínimo		12
	Máximo		12
Dimensão de matriz de correlações			12
Informações da variável categórica
			N	Porcentagem
Fator	Situação	3x3	180	0.5
		6x6	180	0.5
		Total	360	1
	Tempo GEE	2,00	180	0.5
		3,00	180	0.5
		Total	360	1
Informações variáveis contínuas
		N	Mínimo	Máximo	Média	Estatística do teste padrão
Variável dependente	Fadiga	360	0	16	3.90278	3.31604
Qualidade de ajustamentoa
	Valor
Verossimilhança alta em critério de modelo de independência (QIC)b	3900.09
Verossimilhança alta corrigida em critério de modelo de independência (QICC)b	3896.37
Variável Dependente: Fadiga Modelo: (Intercepto), Situação, Tempo GEE, Situação * Tempo GEEa
a. Os critérios de informações estão no formulário menor é melhor.
b. Computado com o uso da função completa de quase-verossimilhança de log.
Testes de efeitos do modelo
Origem	Tipo III
	Qui-quadrado de Wald	gl	Sig.
(Intercepto)	152.338	1	0
Situação	0.096418	1	0.756171
Tempo GEE	8.47083	1	0.00360886
Situação * Tempo GEE	0.599015	1	0.438954
Variável Dependente: Fadiga Modelo: (Intercepto), Situação, Tempo GEE, Situação * Tempo GEE
Estimativas de Parâmetro
Parâmetro	B	Estatística do teste Padrão	95% Intervalo de Confiança de Wald		Teste de hipótese			Exp(B)	95% Intervalo de Confiança de Wald para Exp(B)
			Inferior	Superior	Qui-quadrado de Wald	gl	Sig.		Inferior	Superior
(Intercepto)	3.33333	0.417518	2.51501	4.15165	63.7394	1	1.44329e-15	28.0316	12.3668	63.5389
[Situação=1,00]	0.388889	0.342497	-0.282394	1.06017	1.28925	1	0.256187	1.47534	0.753977	2.88687
[Situação=2,00]	0a							1
[Tempo GEE=2,00]	1.04444	0.445757	0.170776	1.91811	5.49002	1	0.0191254	2.84182	1.18623	6.8081
[Tempo GEE=3,00]	0a							1
[Situação=1,00] * [Tempo GEE=2,00]	-0.588889	0.760877	-2.08018	0.902403	0.599015	1	0.438954	0.554944	0.124908	2.46552
[Situação=1,00] * [Tempo GEE=3,00]	0a							1
[Situação=2,00] * [Tempo GEE=2,00]	0a							1
[Situação=2,00] * [Tempo GEE=3,00]	0a							1
(Escala)	10.9224
Variável Dependente: Fadiga Modelo: (Intercepto), Situação, Tempo GEE, Situação * Tempo GEE
a. Definido para zero porque este parâmetro é redundante.
Médias Marginais Estimadas1: Situação
Estimativas
Situação	Média	Estatística do teste Padrão	95% Intervalo de Confiança de Wald
			Inferior	Superior
3x3	3.95	0.312512	3.33749	4.56251
6x6	3.85556	0.38544	3.10011	4.611
Comparações por Método Pairwise
(I) Situação		Diferença média (I-J)	Estatística do teste Padrão	gl	Sig.	95% Intervalo de Confiança de Wald para Diferença
						Inferior	Superior
3x3	6x6	0.0944444	0.304157	1	0.756171	-0.501692	0.690581
6x6	3x3	-0.0944444	0.304157	1	0.756171	-0.690581	0.501692
Comparações entre pares de médias marginais estimadas com base na escala original da variável dependente Fadiga
Resultados do teste global
Qui-quadrado de Wald	gl	Sig.
0.096418	1	0.756171
O qui-quadrado de Wald testa o efeito de Situação. Este teste é baseado nas comparações entre pares linearmente independentes entre as médias marginais estimadas.
Médias Marginais Estimadas2: Tempo GEE
Estimativas
Tempo GEE	Média	Estatística do teste Padrão	95% Intervalo de Confiança de Wald
			Inferior	Superior
2,00	4.27778	0.308954	3.67224	4.88332
3,00	3.52778	0.371108	2.80042	4.25514
Comparações por Método Pairwise
(I) Tempo GEE		Diferença média (I-J)	Estatística do teste Padrão	gl	Sig.	95% Intervalo de Confiança de Wald para Diferença
						Inferior	Superior
2,00	3,00	,7500a	0.25769	1	0.00360886	0.244936	1.25506
3,00	2,00	-,7500a	0.25769	1	0.00360886	-1.25506	-0.244936
Comparações entre pares de médias marginais estimadas com base na escala original da variável dependente Fadiga
a. A diferença média é significativa no nível ,05.
Resultados do teste global
Qui-quadrado de Wald	gl	Sig.
8.47083	1	0.00360886
O qui-quadrado de Wald testa o efeito de Tempo GEE. Este teste é baseado nas comparações entre pares linearmente independentes entre as médias marginais estimadas.
Médias Marginais Estimadas3: Situação* Tempo GEE
Estimativas
Situação		Média	Estatística do teste Padrão	95% Intervalo de Confiança de Wald
				Inferior	Superior
3x3	2,00	4.17778	0.383851	3.42544	4.93011
	3,00	3.72222	0.399717	2.93879	4.50565
6x6	2,00	4.37778	0.471335	3.45398	5.30158
	3,00	3.33333	0.417518	2.51501	4.15165
Comparações por Método Pairwise
(I) Situação*Tempo GEE		Diferença média (I-J)	Estatística do teste Padrão	gl	Sig.	95% Intervalo de Confiança de Wald para Diferença
						Inferior	Superior
[Situação=1,00]*[Tempo GEE=2,00]	[Situação=1,00]*[Tempo GEE=3,00]	0.455556	0.472838	1	0.335322	-0.471191	1.3823
	[Situação=2,00]*[Tempo GEE=2,00]	-0.2	0.59765	1	0.737894	-1.37137	0.971372
	[Situação=2,00]*[Tempo GEE=3,00]	,8444a	0.375396	1	0.024482	0.108683	1.58021
[Situação=1,00]*[Tempo GEE=3,00]	[Situação=1,00]*[Tempo GEE=2,00]	-0.455556	0.472838	1	0.335322	-1.3823	0.471191
	[Situação=2,00]*[Tempo GEE=2,00]	-0.655556	0.420606	1	0.119092	-1.47993	0.168817
	[Situação=2,00]*[Tempo GEE=3,00]	0.388889	0.342497	1	0.256187	-0.282394	1.06017
[Situação=2,00]*[Tempo GEE=2,00]	[Situação=1,00]*[Tempo GEE=2,00]	0.2	0.59765	1	0.737894	-0.971372	1.37137
	[Situação=1,00]*[Tempo GEE=3,00]	0.655556	0.420606	1	0.119092	-0.168817	1.47993
	[Situação=2,00]*[Tempo GEE=3,00]	1,0444a	0.445757	1	0.0191254	0.170776	1.91811
[Situação=2,00]*[Tempo GEE=3,00]	[Situação=1,00]*[Tempo GEE=2,00]	-,8444a	0.375396	1	0.024482	-1.58021	-0.108683
	[Situação=1,00]*[Tempo GEE=3,00]	-0.388889	0.342497	1	0.256187	-1.06017	0.282394
	[Situação=2,00]*[Tempo GEE=2,00]	-1,0444a	0.445757	1	0.0191254	-1.91811	-0.170776
Comparações entre pares de médias marginais estimadas com base na escala original da variável dependente Fadiga
a. A diferença média é significativa no nível ,05.
Resultados do teste global
Qui-quadrado de Wald	gl	Sig.
11.2588	3	0.0104057
O qui-quadrado de Wald testa o efeito de Situação*Tempo GEE. Este teste é baseado nas comparações entre pares linearmente independentes entre as médias marginais estimadas.
* Equações de estimativa generalizada.
GENLIN Confusão BY Situação tempo_gee (ORDER=ASCENDING)
/MODEL Situação tempo_gee Situação*tempo_gee INTERCEPT=YES
DISTRIBUTION=NORMAL LINK=IDENTITY
/CRITERIA SCALE=MLE PCONVERGE=1E-006(ABSOLUTE) SINGULAR=1E-012 ANALYSISTYPE=3(WALD) CILEVEL=95
LIKELIHOOD=FULL
/EMMEANS TABLES=Situação SCALE=ORIGINAL COMPARE=Situação CONTRAST=PAIRWISE PADJUST=LSD
/EMMEANS TABLES=tempo_gee SCALE=ORIGINAL COMPARE=tempo_gee CONTRAST=PAIRWISE PADJUST=LSD
/EMMEANS TABLES=Situação*tempo_gee SCALE=ORIGINAL COMPARE=Situação*tempo_gee CONTRAST=PAIRWISE
PADJUST=LSD
/REPEATED SUBJECT=Atleta WITHINSUBJECT=Série*Situação*tempo_gee SORT=YES CORRTYPE=INDEPENDENT
ADJUSTCORR=YES COVB=ROBUST
/MISSING CLASSMISSING=EXCLUDE
/PRINT CPS DESCRIPTIVES MODELINFO FIT SUMMARY SOLUTION (EXPONENTIATED).
Modelos lineares generalizados
Observações
Saída criada		09-DEC-2025 12:52:06
Comentários
Entrada	Dados	C:\Users\pop\Documents\Marcos - Treino-GEE.sav
	Conjunto de dados ativo	ConjuntodeDados1
	Filtro	<none>
	Ponderação	<none>
	Arquivo Dividido	<none>
	N de linhas em arquivo de dados de trabalho	360
Tratamento de valor omisso	Definição de omisso	Os valores omissos definidos pelo usuário para as variáveis de fator, de assunto e dentro do assunto são tratados como omissos.
	Casos utilizados	As estatísticas são baseadas nos casos com dados válidos para todas as variáveis do modelo.
Tratamento de ponderação		não se aplica
Sintaxe		GENLIN Confusão BY Situação tempo_gee (ORDER=ASCENDING) /MODEL Situação tempo_gee Situação*tempo_gee INTERCEPT=YES DISTRIBUTION=NORMAL LINK=IDENTITY /CRITERIA SCALE=MLE PCONVERGE=1E-006(ABSOLUTE) SINGULAR=1E-012 ANALYSISTYPE=3(WALD) CILEVEL=95 LIKELIHOOD=FULL /EMMEANS TABLES=Situação SCALE=ORIGINAL COMPARE=Situação CONTRAST=PAIRWISE PADJUST=LSD /EMMEANS TABLES=tempo_gee SCALE=ORIGINAL COMPARE=tem…
Recursos	Tempo do processador	00:00:00,05
	Tempo decorrido	00:00:00,20
Informações do modelo
Variável dependente		Confusão
Distribuição de probabilidade		Normal
Função de ligação		Identidade
Efeito do assunto	1	Atleta
Efeito entre assunto	1	Série
	2	Situação
	3	Tempo GEE
Estrutura de matriz de correlação de trabalho		Independente
Resumo de processamento de casos
	N	Porcentagem
Incluídos	360	1
Excluídos	0	0
Total	360	1
Resumo de dados correlacionados
Número de níveis	Efeito do assunto	Atleta	30
	Efeito entre assunto	Série	3
		Situação	2
		Tempo GEE	2
Número de assuntos			30
Número de medições por assunto	Mínimo		12
	Máximo		12
Dimensão de matriz de correlações			12
Informações da variável categórica
			N	Porcentagem
Fator	Situação	3x3	180	0.5
		6x6	180	0.5
		Total	360	1
	Tempo GEE	2,00	180	0.5
		3,00	180	0.5
		Total	360	1
Informações variáveis contínuas
		N	Mínimo	Máximo	Média	Estatística do teste padrão
Variável dependente	Confusão	360	0	16	1.25	2.4056
Qualidade de ajustamentoa
	Valor
Verossimilhança alta em critério de modelo de independência (QIC)b	2053.76
Verossimilhança alta corrigida em critério de modelo de independência (QICC)b	2052.02
Variável Dependente: Confusão Modelo: (Intercepto), Situação, Tempo GEE, Situação * Tempo GEEa
a. Os critérios de informações estão no formulário menor é melhor.
b. Computado com o uso da função completa de quase-verossimilhança de log.
Testes de efeitos do modelo
Origem	Tipo III
	Qui-quadrado de Wald	gl	Sig.
(Intercepto)	73.6364	1	0
Situação	0.342205	1	0.558559
Tempo GEE	4.05491	1	0.0440431
Situação * Tempo GEE	0.841934	1	0.358844
Variável Dependente: Confusão Modelo: (Intercepto), Situação, Tempo GEE, Situação * Tempo GEE
Estimativas de Parâmetro
Parâmetro	B	Estatística do teste Padrão	95% Intervalo de Confiança de Wald		Teste de hipótese			Exp(B)	95% Intervalo de Confiança de Wald para Exp(B)
			Inferior	Superior	Qui-quadrado de Wald	gl	Sig.		Inferior	Superior
(Intercepto)	1.02222	0.215414	0.600018	1.44443	22.5186	1	2.08116e-06	2.77936	1.82215	4.23942
[Situação=1,00]	-0.0777778	0.259003	-0.585413	0.429858	0.0901785	1	0.76395	0.92517	0.556876	1.53704
[Situação=2,00]	0a							1
[Tempo GEE=2,00]	0.288889	0.297202	-0.293617	0.871395	0.944838	1	0.331037	1.33494	0.745562	2.39024
[Tempo GEE=3,00]	0a							1
[Situação=1,00] * [Tempo GEE=2,00]	0.488889	0.532808	-0.555396	1.53317	0.841934	1	0.358844	1.6305	0.573845	4.63286
[Situação=1,00] * [Tempo GEE=3,00]	0a							1
[Situação=2,00] * [Tempo GEE=2,00]	0a							1
[Situação=2,00] * [Tempo GEE=3,00]	0a							1
(Escala)	5.74164
Variável Dependente: Confusão Modelo: (Intercepto), Situação, Tempo GEE, Situação * Tempo GEE
a. Definido para zero porque este parâmetro é redundante.
Médias Marginais Estimadas1: Situação
Estimativas
Situação	Média	Estatística do teste Padrão	95% Intervalo de Confiança de Wald
			Inferior	Superior
3x3	1.33333	0.197672	0.945904	1.72076
6x6	1.16667	0.209644	0.755772	1.57756
Comparações por Método Pairwise
(I) Situação		Diferença média (I-J)	Estatística do teste Padrão	gl	Sig.	95% Intervalo de Confiança de Wald para Diferença
						Inferior	Superior
3x3	6x6	0.166667	0.284908	1	0.558559	-0.391744	0.725077
6x6	3x3	-0.166667	0.284908	1	0.558559	-0.725077	0.391744
Comparações entre pares de médias marginais estimadas com base na escala original da variável dependente Confusão
Resultados do teste global
Qui-quadrado de Wald	gl	Sig.
0.342205	1	0.558559
O qui-quadrado de Wald testa o efeito de Situação. Este teste é baseado nas comparações entre pares linearmente independentes entre as médias marginais estimadas.
Médias Marginais Estimadas2: Tempo GEE
Estimativas
Tempo GEE	Média	Estatística do teste Padrão	95% Intervalo de Confiança de Wald
			Inferior	Superior
2,00	1.51667	0.250105	1.02647	2.00686
3,00	0.983333	0.122311	0.743609	1.22306
Comparações por Método Pairwise
(I) Tempo GEE		Diferença média (I-J)	Estatística do teste Padrão	gl	Sig.	95% Intervalo de Confiança de Wald para Diferença
						Inferior	Superior
2,00	3,00	,5333a	0.264855	1	0.0440431	0.0142272	1.05244
3,00	2,00	-,5333a	0.264855	1	0.0440431	-1.05244	-0.0142272
Comparações entre pares de médias marginais estimadas com base na escala original da variável dependente Confusão
a. A diferença média é significativa no nível ,05.
Resultados do teste global
Qui-quadrado de Wald	gl	Sig.
4.05491	1	0.0440431
O qui-quadrado de Wald testa o efeito de Tempo GEE. Este teste é baseado nas comparações entre pares linearmente independentes entre as médias marginais estimadas.
Médias Marginais Estimadas3: Situação* Tempo GEE
Estimativas
Situação		Média	Estatística do teste Padrão	95% Intervalo de Confiança de Wald
				Inferior	Superior
3x3	2,00	1.72222	0.397549	0.94304	2.5014
	3,00	0.944444	0.130605	0.688464	1.20043
6x6	2,00	1.31111	0.292682	0.737466	1.88476
	3,00	1.02222	0.215414	0.600018	1.44443
Comparações por Método Pairwise
(I) Situação*Tempo GEE		Diferença média (I-J)	Estatística do teste Padrão	gl	Sig.	95% Intervalo de Confiança de Wald para Diferença
						Inferior	Superior
[Situação=1,00]*[Tempo GEE=2,00]	[Situação=1,00]*[Tempo GEE=3,00]	0.777778	0.440352	1	0.0773513	-0.0852954	1.64085
	[Situação=2,00]*[Tempo GEE=2,00]	0.411111	0.487038	1	0.398611	-0.543465	1.36569
	[Situação=2,00]*[Tempo GEE=3,00]	0.7	0.455515	1	0.124361	-0.192793	1.59279
[Situação=1,00]*[Tempo GEE=3,00]	[Situação=1,00]*[Tempo GEE=2,00]	-0.777778	0.440352	1	0.0773513	-1.64085	0.0852954
	[Situação=2,00]*[Tempo GEE=2,00]	-0.366667	0.308461	1	0.234559	-0.971239	0.237906
	[Situação=2,00]*[Tempo GEE=3,00]	-0.0777778	0.259003	1	0.76395	-0.585413	0.429858
[Situação=2,00]*[Tempo GEE=2,00]	[Situação=1,00]*[Tempo GEE=2,00]	-0.411111	0.487038	1	0.398611	-1.36569	0.543465
	[Situação=1,00]*[Tempo GEE=3,00]	0.366667	0.308461	1	0.234559	-0.237906	0.971239
	[Situação=2,00]*[Tempo GEE=3,00]	0.288889	0.297202	1	0.331037	-0.293617	0.871395
[Situação=2,00]*[Tempo GEE=3,00]	[Situação=1,00]*[Tempo GEE=2,00]	-0.7	0.455515	1	0.124361	-1.59279	0.192793
	[Situação=1,00]*[Tempo GEE=3,00]	0.0777778	0.259003	1	0.76395	-0.429858	0.585413
	[Situação=2,00]*[Tempo GEE=2,00]	-0.288889	0.297202	1	0.331037	-0.871395	0.293617
Comparações entre pares de médias marginais estimadas com base na escala original da variável dependente Confusão
Resultados do teste global
Qui-quadrado de Wald	gl	Sig.
4.17786	3	0.242888
O qui-quadrado de Wald testa o efeito de Situação*Tempo GEE. Este teste é baseado nas comparações entre pares linearmente independentes entre as médias marginais estimadas.
* Equações de estimativa generalizada.
GENLIN Vigor BY Situação Tempo (ORDER=ASCENDING)
/MODEL Situação Tempo Situação*Tempo INTERCEPT=YES
DISTRIBUTION=NORMAL LINK=IDENTITY
/CRITERIA SCALE=MLE PCONVERGE=1E-006(ABSOLUTE) SINGULAR=1E-012 ANALYSISTYPE=3(WALD) CILEVEL=95
LIKELIHOOD=FULL
/EMMEANS TABLES=Situação SCALE=ORIGINAL COMPARE=Situação CONTRAST=PAIRWISE PADJUST=LSD
/EMMEANS TABLES=Tempo SCALE=ORIGINAL COMPARE=Tempo CONTRAST=PAIRWISE PADJUST=LSD
/EMMEANS TABLES=Situação*Tempo SCALE=ORIGINAL COMPARE=Situação*Tempo CONTRAST=PAIRWISE PADJUST=LSD
/REPEATED SUBJECT=Atleta WITHINSUBJECT=Série*Situação*Tempo SORT=YES CORRTYPE=INDEPENDENT
ADJUSTCORR=YES COVB=ROBUST
/MISSING CLASSMISSING=EXCLUDE
/PRINT CPS DESCRIPTIVES MODELINFO FIT SUMMARY SOLUTION (EXPONENTIATED).
Modelos lineares generalizados
Observações
Saída criada		09-DEC-2025 13:02:15
Comentários
Entrada	Dados	C:\Users\pop\Documents\Marcos - Treino-GEE.sav
	Conjunto de dados ativo	ConjuntodeDados1
	Filtro	<none>
	Ponderação	<none>
	Arquivo Dividido	<none>
	N de linhas em arquivo de dados de trabalho	360
Tratamento de valor omisso	Definição de omisso	Os valores omissos definidos pelo usuário para as variáveis de fator, de assunto e dentro do assunto são tratados como omissos.
	Casos utilizados	As estatísticas são baseadas nos casos com dados válidos para todas as variáveis do modelo.
Tratamento de ponderação		não se aplica
Sintaxe		GENLIN Vigor BY Situação Tempo (ORDER=ASCENDING) /MODEL Situação Tempo Situação*Tempo INTERCEPT=YES DISTRIBUTION=NORMAL LINK=IDENTITY /CRITERIA SCALE=MLE PCONVERGE=1E-006(ABSOLUTE) SINGULAR=1E-012 ANALYSISTYPE=3(WALD) CILEVEL=95 LIKELIHOOD=FULL /EMMEANS TABLES=Situação SCALE=ORIGINAL COMPARE=Situação CONTRAST=PAIRWISE PADJUST=LSD /EMMEANS TABLES=Tempo SCALE=ORIGINAL COMPARE=Tempo CONTRAST=PAIRWIS…
Recursos	Tempo do processador	00:00:00,11
	Tempo decorrido	00:00:00,23
Informações do modelo
Variável dependente		Vigor
Distribuição de probabilidade		Normal
Função de ligação		Identidade
Efeito do assunto	1	Atleta
Efeito entre assunto	1	Série
	2	Situação
	3	Tempo
Estrutura de matriz de correlação de trabalho		Independente
Resumo de processamento de casos
	N	Porcentagem
Incluídos	360	1
Excluídos	0	0
Total	360	1
Resumo de dados correlacionados
Número de níveis	Efeito do assunto	Atleta	30
	Efeito entre assunto	Série	3
		Situação	2
		Tempo	2
Número de assuntos			30
Número de medições por assunto	Mínimo		12
	Máximo		12
Dimensão de matriz de correlações			12
Informações da variável categórica
			N	Porcentagem
Fator	Situação	3x3	180	0.5
		6x6	180	0.5
		Total	360	1
	Tempo	Pré	180	0.5
		Pós	180	0.5
		Total	360	1
Informações variáveis contínuas
		N	Mínimo	Máximo	Média	Estatística do teste padrão
Variável dependente	Vigor	360	2	16	11.4	3.77811
Qualidade de ajustamentoa
	Valor
Verossimilhança alta em critério de modelo de independência (QIC)b	4995.79
Verossimilhança alta corrigida em critério de modelo de independência (QICC)b	4992.11
Variável Dependente: Vigor Modelo: (Intercepto), Situação, Tempo, Situação * Tempoa
a. Os critérios de informações estão no formulário menor é melhor.
b. Computado com o uso da função completa de quase-verossimilhança de log.
Testes de efeitos do modelo
Origem	Tipo III
	Qui-quadrado de Wald	gl	Sig.
(Intercepto)	1189.23	1	0
Situação	0.036273	1	0.848953
Tempo	10.1928	1	0.00140994
Situação * Tempo	0.218064	1	0.640519
Variável Dependente: Vigor Modelo: (Intercepto), Situação, Tempo, Situação * Tempo
Estimativas de Parâmetro
Parâmetro	B	Estatística do teste Padrão	95% Intervalo de Confiança de Wald		Teste de hipótese			Exp(B)	95% Intervalo de Confiança de Wald para Exp(B)
			Inferior	Superior	Qui-quadrado de Wald	gl	Sig.		Inferior	Superior
(Intercepto)	10.6556	0.487747	9.69959	11.6115	477.269	1	0	42427.7	16310.9	110362
[Situação=1,00]	0.255556	0.617978	-0.95566	1.46677	0.171011	1	0.679215	1.29118	0.384558	4.33521
[Situação=2,00]	0a							1
[Tempo=1,00]	1.41111	0.543578	0.345717	2.4765	6.73904	1	0.00943252	4.10051	1.413	11.8996
[Tempo=2,00]	0a							1
[Situação=1,00] * [Tempo=1,00]	-0.355556	0.761404	-1.84788	1.13677	0.218064	1	0.640519	0.700784	0.157571	3.11668
[Situação=1,00] * [Tempo=2,00]	0a							1
[Situação=2,00] * [Tempo=1,00]	0a							1
[Situação=2,00] * [Tempo=2,00]	0a							1
(Escala)	14.0003
Variável Dependente: Vigor Modelo: (Intercepto), Situação, Tempo, Situação * Tempo
a. Definido para zero porque este parâmetro é redundante.
Médias Marginais Estimadas1: Situação
Estimativas
Situação	Média	Estatística do teste Padrão	95% Intervalo de Confiança de Wald
			Inferior	Superior
3x3	11.4389	0.399265	10.6563	12.2214
6x6	11.3611	0.377539	10.6211	12.1011
Comparações por Método Pairwise
(I) Situação		Diferença média (I-J)	Estatística do teste Padrão	gl	Sig.	95% Intervalo de Confiança de Wald para Diferença
						Inferior	Superior
3x3	6x6	0.0777778	0.408379	1	0.848953	-0.722631	0.878187
6x6	3x3	-0.0777778	0.408379	1	0.848953	-0.878187	0.722631
Comparações entre pares de médias marginais estimadas com base na escala original da variável dependente Vigor
Resultados do teste global
Qui-quadrado de Wald	gl	Sig.
0.036273	1	0.848953
O qui-quadrado de Wald testa o efeito de Situação. Este teste é baseado nas comparações entre pares linearmente independentes entre as médias marginais estimadas.
Médias Marginais Estimadas2: Tempo
Estimativas
Tempo	Média	Estatística do teste Padrão	95% Intervalo de Confiança de Wald
			Inferior	Superior
Pré	12.0167	0.357404	11.3162	12.7172
Pós	10.7833	0.406745	9.98613	11.5805
Comparações por Método Pairwise
(I) Tempo		Diferença média (I-J)	Estatística do teste Padrão	gl	Sig.	95% Intervalo de Confiança de Wald para Diferença
						Inferior	Superior
Pré	Pós	1,2333a	0.386309	1	0.00140994	0.476182	1.99048
Pós	Pré	-1,2333a	0.386309	1	0.00140994	-1.99048	-0.476182
Comparações entre pares de médias marginais estimadas com base na escala original da variável dependente Vigor
a. A diferença média é significativa no nível ,05.
Resultados do teste global
Qui-quadrado de Wald	gl	Sig.
10.1928	1	0.00140994
O qui-quadrado de Wald testa o efeito de Tempo. Este teste é baseado nas comparações entre pares linearmente independentes entre as médias marginais estimadas.
Médias Marginais Estimadas3: Situação* Tempo
Estimativas
Situação		Média	Estatística do teste Padrão	95% Intervalo de Confiança de Wald
				Inferior	Superior
3x3	Pré	11.9667	0.425818	11.1321	12.8013
	Pós	10.9111	0.532855	9.86674	11.9555
6x6	Pré	12.0667	0.44149	11.2014	12.932
	Pós	10.6556	0.487747	9.69959	11.6115
Comparações por Método Pairwise
(I) Situação*Tempo		Diferença média (I-J)	Estatística do teste Padrão	gl	Sig.	95% Intervalo de Confiança de Wald para Diferença
						Inferior	Superior
[Situação=1,00]*[Tempo=1,00]	[Situação=1,00]*[Tempo=2,00]	1.05556	0.541165	1	0.0511139	-0.0051093	2.11622
	[Situação=2,00]*[Tempo=1,00]	-0.1	0.491445	1	0.838759	-1.06322	0.863215
	[Situação=2,00]*[Tempo=2,00]	1,3111a	0.526796	1	0.0128161	0.278609	2.34361
[Situação=1,00]*[Tempo=2,00]	[Situação=1,00]*[Tempo=1,00]	-1.05556	0.541165	1	0.0511139	-2.11622	0.0051093
	[Situação=2,00]*[Tempo=1,00]	-1.15556	0.595401	1	0.0522822	-2.32252	0.0114085
	[Situação=2,00]*[Tempo=2,00]	0.255556	0.617978	1	0.679215	-0.95566	1.46677
[Situação=2,00]*[Tempo=1,00]	[Situação=1,00]*[Tempo=1,00]	0.1	0.491445	1	0.838759	-0.863215	1.06322
	[Situação=1,00]*[Tempo=2,00]	1.15556	0.595401	1	0.0522822	-0.0114085	2.32252
	[Situação=2,00]*[Tempo=2,00]	1,4111a	0.543578	1	0.00943252	0.345717	2.4765
[Situação=2,00]*[Tempo=2,00]	[Situação=1,00]*[Tempo=1,00]	-1,3111a	0.526796	1	0.0128161	-2.34361	-0.278609
	[Situação=1,00]*[Tempo=2,00]	-0.255556	0.617978	1	0.679215	-1.46677	0.95566
	[Situação=2,00]*[Tempo=1,00]	-1,4111a	0.543578	1	0.00943252	-2.4765	-0.345717
Comparações entre pares de médias marginais estimadas com base na escala original da variável dependente Vigor
a. A diferença média é significativa no nível ,05.
Resultados do teste global
Qui-quadrado de Wald	gl	Sig.
10.6419	3	0.0138286
O qui-quadrado de Wald testa o efeito de Situação*Tempo. Este teste é baseado nas comparações entre pares linearmente independentes entre as médias marginais estimadas.
* Equações de estimativa generalizada.
GENLIN Sensação BY Situação Tempo (ORDER=ASCENDING)
/MODEL Situação Tempo Situação*Tempo INTERCEPT=YES
DISTRIBUTION=NORMAL LINK=IDENTITY
/CRITERIA SCALE=MLE PCONVERGE=1E-006(ABSOLUTE) SINGULAR=1E-012 ANALYSISTYPE=3(WALD) CILEVEL=95
LIKELIHOOD=FULL
/EMMEANS TABLES=Situação SCALE=ORIGINAL COMPARE=Situação CONTRAST=PAIRWISE PADJUST=LSD
/EMMEANS TABLES=Tempo SCALE=ORIGINAL COMPARE=Tempo CONTRAST=PAIRWISE PADJUST=LSD
/EMMEANS TABLES=Situação*Tempo SCALE=ORIGINAL COMPARE=Situação*Tempo CONTRAST=PAIRWISE PADJUST=LSD
/REPEATED SUBJECT=Atleta WITHINSUBJECT=Série*Situação*Tempo SORT=YES CORRTYPE=INDEPENDENT
ADJUSTCORR=YES COVB=ROBUST
/MISSING CLASSMISSING=EXCLUDE
/PRINT CPS DESCRIPTIVES MODELINFO FIT SUMMARY SOLUTION (EXPONENTIATED).
Modelos lineares generalizados
Observações
Saída criada		09-DEC-2025 13:07:17
Comentários
Entrada	Dados	C:\Users\pop\Documents\Marcos - Treino-GEE.sav
	Conjunto de dados ativo	ConjuntodeDados1
	Filtro	<none>
	Ponderação	<none>
	Arquivo Dividido	<none>
	N de linhas em arquivo de dados de trabalho	360
Tratamento de valor omisso	Definição de omisso	Os valores omissos definidos pelo usuário para as variáveis de fator, de assunto e dentro do assunto são tratados como omissos.
	Casos utilizados	As estatísticas são baseadas nos casos com dados válidos para todas as variáveis do modelo.
Tratamento de ponderação		não se aplica
Sintaxe		GENLIN Sensação BY Situação Tempo (ORDER=ASCENDING) /MODEL Situação Tempo Situação*Tempo INTERCEPT=YES DISTRIBUTION=NORMAL LINK=IDENTITY /CRITERIA SCALE=MLE PCONVERGE=1E-006(ABSOLUTE) SINGULAR=1E-012 ANALYSISTYPE=3(WALD) CILEVEL=95 LIKELIHOOD=FULL /EMMEANS TABLES=Situação SCALE=ORIGINAL COMPARE=Situação CONTRAST=PAIRWISE PADJUST=LSD /EMMEANS TABLES=Tempo SCALE=ORIGINAL COMPARE=Tempo CONTRAST=PAIR…
Recursos	Tempo do processador	00:00:00,11
	Tempo decorrido	00:00:00,22
Informações do modelo
Variável dependente		Sensação
Distribuição de probabilidade		Normal
Função de ligação		Identidade
Efeito do assunto	1	Atleta
Efeito entre assunto	1	Série
	2	Situação
	3	Tempo
Estrutura de matriz de correlação de trabalho		Independente
Resumo de processamento de casos
	N	Porcentagem
Incluídos	360	1
Excluídos	0	0
Total	360	1
Resumo de dados correlacionados
Número de níveis	Efeito do assunto	Atleta	30
	Efeito entre assunto	Série	3
		Situação	2
		Tempo	2
Número de assuntos			30
Número de medições por assunto	Mínimo		12
	Máximo		12
Dimensão de matriz de correlações			12
Informações da variável categórica
			N	Porcentagem
Fator	Situação	3x3	180	0.5
		6x6	180	0.5
		Total	360	1
	Tempo	Pré	180	0.5
		Pós	180	0.5
		Total	360	1
Informações variáveis contínuas
		N	Mínimo	Máximo	Média	Estatística do teste padrão
Variável dependente	Sensação	360	-5	7	2.68056	2.19664
Qualidade de ajustamentoa
	Valor
Verossimilhança alta em critério de modelo de independência (QIC)b	1737.62
Verossimilhança alta corrigida em critério de modelo de independência (QICC)b	1732.9
Variável Dependente: Sensação Modelo: (Intercepto), Situação, Tempo, Situação * Tempoa
a. Os critérios de informações estão no formulário menor é melhor.
b. Computado com o uso da função completa de quase-verossimilhança de log.
Testes de efeitos do modelo
Origem	Tipo III
	Qui-quadrado de Wald	gl	Sig.
(Intercepto)	136.34	1	0
Situação	0.00587966	1	0.938879
Tempo	0.561671	1	0.453588
Situação * Tempo	1.86992	1	0.171484
Variável Dependente: Sensação Modelo: (Intercepto), Situação, Tempo, Situação * Tempo
Estimativas de Parâmetro
Parâmetro	B	Estatística do teste Padrão	95% Intervalo de Confiança de Wald		Teste de hipótese			Exp(B)	95% Intervalo de Confiança de Wald para Exp(B)
			Inferior	Superior	Qui-quadrado de Wald	gl	Sig.		Inferior	Superior
(Intercepto)	2.48889	0.333605	1.83504	3.14274	55.6604	1	8.61533e-14	12.0479	6.26536	23.1673
[Situação=1,00]	0.211111	0.333882	-0.443286	0.865508	0.399793	1	0.527196	1.23505	0.641924	2.37621
[Situação=2,00]	0a							1
[Tempo=1,00]	0.4	0.266852	-0.12302	0.92302	2.24688	1	0.133884	1.49182	0.884246	2.51688
[Tempo=2,00]	0a							1
[Situação=1,00] * [Tempo=1,00]	-0.455556	0.333142	-1.1085	0.197391	1.86992	1	0.171484	0.634096	0.330053	1.21822
[Situação=1,00] * [Tempo=2,00]	0a							1
[Situação=2,00] * [Tempo=1,00]	0a							1
[Situação=2,00] * [Tempo=2,00]	0a							1
(Escala)	4.84522
Variável Dependente: Sensação Modelo: (Intercepto), Situação, Tempo, Situação * Tempo
a. Definido para zero porque este parâmetro é redundante.
Médias Marginais Estimadas1: Situação
Estimativas
Situação	Média	Estatística do teste Padrão	95% Intervalo de Confiança de Wald
			Inferior	Superior
3x3	2.67222	0.247017	2.18808	3.15637
6x6	2.68889	0.260784	2.17776	3.20002
Comparações por Método Pairwise
(I) Situação		Diferença média (I-J)	Estatística do teste Padrão	gl	Sig.	95% Intervalo de Confiança de Wald para Diferença
						Inferior	Superior
3x3	6x6	-0.0166667	0.217356	1	0.938879	-0.442677	0.409344
6x6	3x3	0.0166667	0.217356	1	0.938879	-0.409344	0.442677
Comparações entre pares de médias marginais estimadas com base na escala original da variável dependente Sensação
Resultados do teste global
Qui-quadrado de Wald	gl	Sig.
0.00587966	1	0.938879
O qui-quadrado de Wald testa o efeito de Situação. Este teste é baseado nas comparações entre pares linearmente independentes entre as médias marginais estimadas.
Médias Marginais Estimadas2: Tempo
Estimativas
Tempo	Média	Estatística do teste Padrão	95% Intervalo de Confiança de Wald
			Inferior	Superior
Pré	2.76667	0.22369	2.32824	3.20509
Pós	2.59444	0.285956	2.03398	3.15491
Comparações por Método Pairwise
(I) Tempo		Diferença média (I-J)	Estatística do teste Padrão	gl	Sig.	95% Intervalo de Confiança de Wald para Diferença
						Inferior	Superior
Pré	Pós	0.172222	0.229799	1	0.453588	-0.278176	0.62262
Pós	Pré	-0.172222	0.229799	1	0.453588	-0.62262	0.278176
Comparações entre pares de médias marginais estimadas com base na escala original da variável dependente Sensação
Resultados do teste global
Qui-quadrado de Wald	gl	Sig.
0.561671	1	0.453588
O qui-quadrado de Wald testa o efeito de Tempo. Este teste é baseado nas comparações entre pares linearmente independentes entre as médias marginais estimadas.
Médias Marginais Estimadas3: Situação* Tempo
Estimativas
Situação		Média	Estatística do teste Padrão	95% Intervalo de Confiança de Wald
				Inferior	Superior
3x3	Pré	2.64444	0.242891	2.16839	3.1205
	Pós	2.7	0.328615	2.05593	3.34407
6x6	Pré	2.88889	0.24562	2.40748	3.3703
	Pós	2.48889	0.333605	1.83504	3.14274
Comparações por Método Pairwise
(I) Situação*Tempo		Diferença média (I-J)	Estatística do teste Padrão	gl	Sig.	95% Intervalo de Confiança de Wald para Diferença
						Inferior	Superior
[Situação=1,00]*[Tempo=1,00]	[Situação=1,00]*[Tempo=2,00]	-0.0555556	0.299828	1	0.853001	-0.643209	0.532097
	[Situação=2,00]*[Tempo=1,00]	-0.244444	0.196219	1	0.212848	-0.629027	0.140139
	[Situação=2,00]*[Tempo=2,00]	0.155556	0.348093	1	0.654962	-0.526694	0.837805
[Situação=1,00]*[Tempo=2,00]	[Situação=1,00]*[Tempo=1,00]	0.0555556	0.299828	1	0.853001	-0.532097	0.643209
	[Situação=2,00]*[Tempo=1,00]	-0.188889	0.280952	1	0.501382	-0.739545	0.361767
	[Situação=2,00]*[Tempo=2,00]	0.211111	0.333882	1	0.527196	-0.443286	0.865508
[Situação=2,00]*[Tempo=1,00]	[Situação=1,00]*[Tempo=1,00]	0.244444	0.196219	1	0.212848	-0.140139	0.629027
	[Situação=1,00]*[Tempo=2,00]	0.188889	0.280952	1	0.501382	-0.361767	0.739545
	[Situação=2,00]*[Tempo=2,00]	0.4	0.266852	1	0.133884	-0.12302	0.92302
[Situação=2,00]*[Tempo=2,00]	[Situação=1,00]*[Tempo=1,00]	-0.155556	0.348093	1	0.654962	-0.837805	0.526694
	[Situação=1,00]*[Tempo=2,00]	-0.211111	0.333882	1	0.527196	-0.865508	0.443286
	[Situação=2,00]*[Tempo=1,00]	-0.4	0.266852	1	0.133884	-0.92302	0.12302
Comparações entre pares de médias marginais estimadas com base na escala original da variável dependente Sensação
Resultados do teste global
Qui-quadrado de Wald	gl	Sig.
4.27274	3	0.233479
O qui-quadrado de Wald testa o efeito de Situação*Tempo. Este teste é baseado nas comparações entre pares linearmente independentes entre as médias marginais estimadas.
* Equações de estimativa generalizada.
GENLIN PACES BY Situação Tempo (ORDER=ASCENDING)
/MODEL Situação Tempo Situação*Tempo INTERCEPT=YES
DISTRIBUTION=NORMAL LINK=IDENTITY
/CRITERIA SCALE=MLE PCONVERGE=1E-006(ABSOLUTE) SINGULAR=1E-012 ANALYSISTYPE=3(WALD) CILEVEL=95
LIKELIHOOD=FULL
/EMMEANS TABLES=Situação SCALE=ORIGINAL COMPARE=Situação CONTRAST=PAIRWISE PADJUST=LSD
/EMMEANS TABLES=Tempo SCALE=ORIGINAL COMPARE=Tempo CONTRAST=PAIRWISE PADJUST=LSD
/EMMEANS TABLES=Situação*Tempo SCALE=ORIGINAL COMPARE=Situação*Tempo CONTRAST=PAIRWISE PADJUST=LSD
/REPEATED SUBJECT=Atleta WITHINSUBJECT=Série*Situação*Tempo SORT=YES CORRTYPE=INDEPENDENT
ADJUSTCORR=YES COVB=ROBUST
/MISSING CLASSMISSING=EXCLUDE
/PRINT CPS DESCRIPTIVES MODELINFO FIT SUMMARY SOLUTION (EXPONENTIATED).
Modelos lineares generalizados
Observações
Saída criada		09-DEC-2025 13:08:22
Comentários
Entrada	Dados	C:\Users\pop\Documents\Marcos - Treino-GEE.sav
	Conjunto de dados ativo	ConjuntodeDados1
	Filtro	<none>
	Ponderação	<none>
	Arquivo Dividido	<none>
	N de linhas em arquivo de dados de trabalho	360
Tratamento de valor omisso	Definição de omisso	Os valores omissos definidos pelo usuário para as variáveis de fator, de assunto e dentro do assunto são tratados como omissos.
	Casos utilizados	As estatísticas são baseadas nos casos com dados válidos para todas as variáveis do modelo.
Tratamento de ponderação		não se aplica
Sintaxe		GENLIN PACES BY Situação Tempo (ORDER=ASCENDING) /MODEL Situação Tempo Situação*Tempo INTERCEPT=YES DISTRIBUTION=NORMAL LINK=IDENTITY /CRITERIA SCALE=MLE PCONVERGE=1E-006(ABSOLUTE) SINGULAR=1E-012 ANALYSISTYPE=3(WALD) CILEVEL=95 LIKELIHOOD=FULL /EMMEANS TABLES=Situação SCALE=ORIGINAL COMPARE=Situação CONTRAST=PAIRWISE PADJUST=LSD /EMMEANS TABLES=Tempo SCALE=ORIGINAL COMPARE=Tempo CONTRAST=PAIRWIS…
Recursos	Tempo do processador	00:00:00,13
	Tempo decorrido	00:00:00,22
Advertências
O fator comparado possui apenas um nível no número da solicitação de médias marginais estimadas 2. Os testes de hipótese não podem ser calculados.
Informações do modelo
Variável dependente		PACES
Distribuição de probabilidade		Normal
Função de ligação		Identidade
Efeito do assunto	1	Atleta
Efeito entre assunto	1	Série
	2	Situação
	3	Tempo
Estrutura de matriz de correlação de trabalho		Independente
Resumo de processamento de casos
	N	Porcentagem
Incluídos	180	0.5
Excluídos	180	0.5
Total	360	1
Resumo de dados correlacionados
Número de níveis	Efeito do assunto	Atleta	30
	Efeito entre assunto	Série	3
		Situação	2
		Tempo	1
Número de assuntos			30
Número de medições por assunto	Mínimo		6
	Máximo		6
Dimensão de matriz de correlações			6
Informações da variável categórica
			N	Porcentagem
Fator	Situação	3x3	90	0.5
		6x6	90	0.5
		Total	180	1
	Tempo	Pós	180	1
		Total	180	1
Informações variáveis contínuas
		N	Mínimo	Máximo	Média	Estatística do teste padrão
Variável dependente	PACES	180	29	126	94.6333	24.6018
Qualidade de ajustamentoa
	Valor
Verossimilhança alta em critério de modelo de independência (QIC)b	104736
Verossimilhança alta corrigida em critério de modelo de independência (QICC)b	104735
Variável Dependente: PACES Modelo: (Intercepto), Situação, Tempo, Situação * Tempoa
a. Os critérios de informações estão no formulário menor é melhor.
b. Computado com o uso da função completa de quase-verossimilhança de log.
Testes de efeitos do modelo
Origem	Tipo III
	Qui-quadrado de Wald	gl	Sig.
(Intercepto)	1676.46	1	0
Situação	5.92153	1	0.014957
Tempo	.a
Situação * Tempo	.a
Variável Dependente: PACES Modelo: (Intercepto), Situação, Tempo, Situação * Tempo
a. Não é possível calcular devido a problemas numéricos
Estimativas de Parâmetro
Parâmetro	B	Estatística do teste Padrão	95% Intervalo de Confiança de Wald		Teste de hipótese			Exp(B)	95% Intervalo de Confiança de Wald para Exp(B)
			Inferior	Superior	Qui-quadrado de Wald	gl	Sig.		Inferior	Superior
(Intercepto)	99.1111	2.37218	94.4617	103.761	1745.62	1	0	1.10512e+43	1.05732e+41	1.15508e+45
[Situação=1,00]	-8.95556	3.68024	-16.1687	-1.74243	5.92153	1	0.014957	0.000129018	9.5067e-08	0.175095
[Situação=2,00]	0a							1
[Tempo=2,00]	0a							1
[Situação=1,00] * [Tempo=2,00]	0a							1
[Situação=2,00] * [Tempo=2,00]	0a							1
(Escala)	588.375
Variável Dependente: PACES Modelo: (Intercepto), Situação, Tempo, Situação * Tempo
a. Definido para zero porque este parâmetro é redundante.
Médias Marginais Estimadas1: Situação
Estimativas
Situação	Média	Estatística do teste Padrão	95% Intervalo de Confiança de Wald
			Inferior	Superior
3x3	90.1556	3.43927	83.4147	96.8964
6x6	99.1111	2.37218	94.4617	103.761
Comparações por Método Pairwise
(I) Situação		Diferença média (I-J)	Estatística do teste Padrão	gl	Sig.	95% Intervalo de Confiança de Wald para Diferença
						Inferior	Superior
3x3	6x6	-8,9556a	3.68024	1	0.014957	-16.1687	-1.74243
6x6	3x3	8,9556a	3.68024	1	0.014957	1.74243	16.1687
Comparações entre pares de médias marginais estimadas com base na escala original da variável dependente PACES
a. A diferença média é significativa no nível ,05.
Resultados do teste global
Qui-quadrado de Wald	gl	Sig.
5.92153	1	0.014957
O qui-quadrado de Wald testa o efeito de Situação. Este teste é baseado nas comparações entre pares linearmente independentes entre as médias marginais estimadas.
Médias Marginais Estimadas2: Tempo
Estimativas
Tempo	Média	Estatística do teste Padrão	95% Intervalo de Confiança de Wald
			Inferior	Superior
Pós	94.6333	2.31125	90.1034	99.1633
Médias Marginais Estimadas3: Situação* Tempo
Estimativas
Situação		Média	Estatística do teste Padrão	95% Intervalo de Confiança de Wald
				Inferior	Superior
3x3	Pós	90.1556	3.43927	83.4147	96.8964
6x6	Pós	99.1111	2.37218	94.4617	103.761
Comparações por Método Pairwise
(I) Situação*Tempo		Diferença média (I-J)	Estatística do teste Padrão	gl	Sig.	95% Intervalo de Confiança de Wald para Diferença
						Inferior	Superior
[Situação=1,00]*[Tempo=2,00]	[Situação=2,00]*[Tempo=2,00]	-8,9556a	3.68024	1	0.014957	-16.1687	-1.74243
[Situação=2,00]*[Tempo=2,00]	[Situação=1,00]*[Tempo=2,00]	8,9556a	3.68024	1	0.014957	1.74243	16.1687
Comparações entre pares de médias marginais estimadas com base na escala original da variável dependente PACES
a. A diferença média é significativa no nível ,05.
Resultados do teste global
Qui-quadrado de Wald	gl	Sig.
5.92153	1	0.014957
O qui-quadrado de Wald testa o efeito de Situação*Tempo. Este teste é baseado nas comparações entre pares linearmente independentes entre as médias marginais estimadas.
* Equações de estimativa generalizada.
GENLIN TQR BY Situação Tempo (ORDER=ASCENDING)
/MODEL Situação Tempo Situação*Tempo INTERCEPT=YES
DISTRIBUTION=NORMAL LINK=IDENTITY
/CRITERIA SCALE=MLE PCONVERGE=1E-006(ABSOLUTE) SINGULAR=1E-012 ANALYSISTYPE=3(WALD) CILEVEL=95
LIKELIHOOD=FULL
/EMMEANS TABLES=Situação SCALE=ORIGINAL COMPARE=Situação CONTRAST=PAIRWISE PADJUST=LSD
/EMMEANS TABLES=Tempo SCALE=ORIGINAL COMPARE=Tempo CONTRAST=PAIRWISE PADJUST=LSD
/EMMEANS TABLES=Situação*Tempo SCALE=ORIGINAL COMPARE=Situação*Tempo CONTRAST=PAIRWISE PADJUST=LSD
/REPEATED SUBJECT=Atleta WITHINSUBJECT=Série*Situação*Tempo SORT=YES CORRTYPE=INDEPENDENT
ADJUSTCORR=YES COVB=ROBUST
/MISSING CLASSMISSING=EXCLUDE
/PRINT CPS DESCRIPTIVES MODELINFO FIT SUMMARY SOLUTION (EXPONENTIATED).
Modelos lineares generalizados
Observações
Saída criada		09-DEC-2025 13:15:30
Comentários
Entrada	Dados	C:\Users\pop\Documents\Marcos - Treino-GEE.sav
	Conjunto de dados ativo	ConjuntodeDados1
	Filtro	<none>
	Ponderação	<none>
	Arquivo Dividido	<none>
	N de linhas em arquivo de dados de trabalho	360
Tratamento de valor omisso	Definição de omisso	Os valores omissos definidos pelo usuário para as variáveis de fator, de assunto e dentro do assunto são tratados como omissos.
	Casos utilizados	As estatísticas são baseadas nos casos com dados válidos para todas as variáveis do modelo.
Tratamento de ponderação		não se aplica
Sintaxe		GENLIN TQR BY Situação Tempo (ORDER=ASCENDING) /MODEL Situação Tempo Situação*Tempo INTERCEPT=YES DISTRIBUTION=NORMAL LINK=IDENTITY /CRITERIA SCALE=MLE PCONVERGE=1E-006(ABSOLUTE) SINGULAR=1E-012 ANALYSISTYPE=3(WALD) CILEVEL=95 LIKELIHOOD=FULL /EMMEANS TABLES=Situação SCALE=ORIGINAL COMPARE=Situação CONTRAST=PAIRWISE PADJUST=LSD /EMMEANS TABLES=Tempo SCALE=ORIGINAL COMPARE=Tempo CONTRAST=PAIRWISE …
Recursos	Tempo do processador	00:00:00,09
	Tempo decorrido	00:00:00,21
Advertências
O fator comparado possui apenas um nível no número da solicitação de médias marginais estimadas 2. Os testes de hipótese não podem ser calculados.
Informações do modelo
Variável dependente		TQR
Distribuição de probabilidade		Normal
Função de ligação		Identidade
Efeito do assunto	1	Atleta
Efeito entre assunto	1	Série
	2	Situação
	3	Tempo
Estrutura de matriz de correlação de trabalho		Independente
Resumo de processamento de casos
	N	Porcentagem
Incluídos	180	0.5
Excluídos	180	0.5
Total	360	1
Resumo de dados correlacionados
Número de níveis	Efeito do assunto	Atleta	30
	Efeito entre assunto	Série	3
		Situação	2
		Tempo	1
Número de assuntos			30
Número de medições por assunto	Mínimo		6
	Máximo		6
Dimensão de matriz de correlações			6
Informações da variável categórica
			N	Porcentagem
Fator	Situação	3x3	90	0.5
		6x6	90	0.5
		Total	180	1
	Tempo	Pré	180	1
		Total	180	1
Informações variáveis contínuas
		N	Mínimo	Máximo	Média	Estatística do teste padrão
Variável dependente	TQR	180	7	20	15.2056	2.67556
Qualidade de ajustamentoa
	Valor
Verossimilhança alta em critério de modelo de independência (QIC)b	1285
Verossimilhança alta corrigida em critério de modelo de independência (QICC)b	1284.14
Variável Dependente: TQR Modelo: (Intercepto), Situação, Tempo, Situação * Tempoa
a. Os critérios de informações estão no formulário menor é melhor.
b. Computado com o uso da função completa de quase-verossimilhança de log.
Testes de efeitos do modelo
Origem	Tipo III
	Qui-quadrado de Wald	gl	Sig.
(Intercepto)	3508.14	1	0
Situação	0.232078	1	0.629987
Tempo	.a
Situação * Tempo	.a
Variável Dependente: TQR Modelo: (Intercepto), Situação, Tempo, Situação * Tempo
a. Não é possível calcular devido a problemas numéricos
Estimativas de Parâmetro
Parâmetro	B	Estatística do teste Padrão	95% Intervalo de Confiança de Wald		Teste de hipótese			Exp(B)	95% Intervalo de Confiança de Wald para Exp(B)
			Inferior	Superior	Qui-quadrado de Wald	gl	Sig.		Inferior	Superior
(Intercepto)	15.1222	0.309712	14.5152	15.7292	2384.04	1	0	3.69401e+06	2.01312e+06	6.77837e+06
[Situação=1,00]	0.166667	0.345964	-0.511411	0.844744	0.232078	1	0.629987	1.18136	0.599649	2.32738
[Situação=2,00]	0a							1
[Tempo=1,00]	0a							1
[Situação=1,00] * [Tempo=1,00]	0a							1
[Situação=2,00] * [Tempo=1,00]	0a							1
(Escala)	7.19182
Variável Dependente: TQR Modelo: (Intercepto), Situação, Tempo, Situação * Tempo
a. Definido para zero porque este parâmetro é redundante.
Médias Marginais Estimadas1: Situação
Estimativas
Situação	Média	Estatística do teste Padrão	95% Intervalo de Confiança de Wald
			Inferior	Superior
3x3	15.2889	0.309413	14.6824	15.8953
6x6	15.1222	0.309712	14.5152	15.7292
Comparações por Método Pairwise
(I) Situação		Diferença média (I-J)	Estatística do teste Padrão	gl	Sig.	95% Intervalo de Confiança de Wald para Diferença
						Inferior	Superior
3x3	6x6	0.166667	0.345964	1	0.629987	-0.511411	0.844744
6x6	3x3	-0.166667	0.345964	1	0.629987	-0.844744	0.511411
Comparações entre pares de médias marginais estimadas com base na escala original da variável dependente TQR
Resultados do teste global
Qui-quadrado de Wald	gl	Sig.
0.232078	1	0.629987
O qui-quadrado de Wald testa o efeito de Situação. Este teste é baseado nas comparações entre pares linearmente independentes entre as médias marginais estimadas.
Médias Marginais Estimadas2: Tempo
Estimativas
Tempo	Média	Estatística do teste Padrão	95% Intervalo de Confiança de Wald
			Inferior	Superior
Pré	15.2056	0.256722	14.7024	15.7087
Médias Marginais Estimadas3: Situação* Tempo
Estimativas
Situação		Média	Estatística do teste Padrão	95% Intervalo de Confiança de Wald
				Inferior	Superior
3x3	Pré	15.2889	0.309413	14.6824	15.8953
6x6	Pré	15.1222	0.309712	14.5152	15.7292
Comparações por Método Pairwise
(I) Situação*Tempo		Diferença média (I-J)	Estatística do teste Padrão	gl	Sig.	95% Intervalo de Confiança de Wald para Diferença
						Inferior	Superior
[Situação=1,00]*[Tempo=1,00]	[Situação=2,00]*[Tempo=1,00]	0.166667	0.345964	1	0.629987	-0.511411	0.844744
[Situação=2,00]*[Tempo=1,00]	[Situação=1,00]*[Tempo=1,00]	-0.166667	0.345964	1	0.629987	-0.844744	0.511411
Comparações entre pares de médias marginais estimadas com base na escala original da variável dependente TQR
Resultados do teste global
Qui-quadrado de Wald	gl	Sig.
0.232078	1	0.629987
O qui-quadrado de Wald testa o efeito de Situação*Tempo. Este teste é baseado nas comparações entre pares linearmente independentes entre as médias marginais estimadas.
* Equações de estimativa generalizada.
GENLIN PSE BY Situação Tempo (ORDER=ASCENDING)
/MODEL Situação Tempo Situação*Tempo INTERCEPT=YES
DISTRIBUTION=NORMAL LINK=IDENTITY
/CRITERIA SCALE=MLE PCONVERGE=1E-006(ABSOLUTE) SINGULAR=1E-012 ANALYSISTYPE=3(WALD) CILEVEL=95
LIKELIHOOD=FULL
/EMMEANS TABLES=Situação SCALE=ORIGINAL COMPARE=Situação CONTRAST=PAIRWISE PADJUST=LSD
/EMMEANS TABLES=Tempo SCALE=ORIGINAL COMPARE=Tempo CONTRAST=PAIRWISE PADJUST=LSD
/EMMEANS TABLES=Situação*Tempo SCALE=ORIGINAL COMPARE=Situação*Tempo CONTRAST=PAIRWISE PADJUST=LSD
/REPEATED SUBJECT=Atleta WITHINSUBJECT=Série*Situação*Tempo SORT=YES CORRTYPE=INDEPENDENT
ADJUSTCORR=YES COVB=ROBUST
/MISSING CLASSMISSING=EXCLUDE
/PRINT CPS DESCRIPTIVES MODELINFO FIT SUMMARY SOLUTION (EXPONENTIATED).
Modelos lineares generalizados
Observações
Saída criada		09-DEC-2025 13:16:27
Comentários
Entrada	Dados	C:\Users\pop\Documents\Marcos - Treino-GEE.sav
	Conjunto de dados ativo	ConjuntodeDados1
	Filtro	<none>
	Ponderação	<none>
	Arquivo Dividido	<none>
	N de linhas em arquivo de dados de trabalho	360
Tratamento de valor omisso	Definição de omisso	Os valores omissos definidos pelo usuário para as variáveis de fator, de assunto e dentro do assunto são tratados como omissos.
	Casos utilizados	As estatísticas são baseadas nos casos com dados válidos para todas as variáveis do modelo.
Tratamento de ponderação		não se aplica
Sintaxe		GENLIN PSE BY Situação Tempo (ORDER=ASCENDING) /MODEL Situação Tempo Situação*Tempo INTERCEPT=YES DISTRIBUTION=NORMAL LINK=IDENTITY /CRITERIA SCALE=MLE PCONVERGE=1E-006(ABSOLUTE) SINGULAR=1E-012 ANALYSISTYPE=3(WALD) CILEVEL=95 LIKELIHOOD=FULL /EMMEANS TABLES=Situação SCALE=ORIGINAL COMPARE=Situação CONTRAST=PAIRWISE PADJUST=LSD /EMMEANS TABLES=Tempo SCALE=ORIGINAL COMPARE=Tempo CONTRAST=PAIRWISE …
Recursos	Tempo do processador	00:00:00,06
	Tempo decorrido	00:00:00,20
Advertências
O fator comparado possui apenas um nível no número da solicitação de médias marginais estimadas 2. Os testes de hipótese não podem ser calculados.
Informações do modelo
Variável dependente		PSE
Distribuição de probabilidade		Normal
Função de ligação		Identidade
Efeito do assunto	1	Atleta
Efeito entre assunto	1	Série
	2	Situação
	3	Tempo
Estrutura de matriz de correlação de trabalho		Independente
Resumo de processamento de casos
	N	Porcentagem
Incluídos	180	0.5
Excluídos	180	0.5
Total	360	1
Resumo de dados correlacionados
Número de níveis	Efeito do assunto	Atleta	30
	Efeito entre assunto	Série	3
		Situação	2
		Tempo	1
Número de assuntos			30
Número de medições por assunto	Mínimo		6
	Máximo		6
Dimensão de matriz de correlações			6
Informações da variável categórica
			N	Porcentagem
Fator	Situação	3x3	90	0.5
		6x6	90	0.5
		Total	180	1
	Tempo	Pós	180	1
		Total	180	1
Informações variáveis contínuas
		N	Mínimo	Máximo	Média	Estatística do teste padrão
Variável dependente	PSE	180	1	10	4.27222	2.35609
Qualidade de ajustamentoa
	Valor
Verossimilhança alta em critério de modelo de independência (QIC)b	999.267
Verossimilhança alta corrigida em critério de modelo de independência (QICC)b	997.611
Variável Dependente: PSE Modelo: (Intercepto), Situação, Tempo, Situação * Tempoa
a. Os critérios de informações estão no formulário menor é melhor.
b. Computado com o uso da função completa de quase-verossimilhança de log.
Testes de efeitos do modelo
Origem	Tipo III
	Qui-quadrado de Wald	gl	Sig.
(Intercepto)	359.497	1	0
Situação	0.00772731	1	0.929952
Tempo	.a
Situação * Tempo	.a
Variável Dependente: PSE Modelo: (Intercepto), Situação, Tempo, Situação * Tempo
a. Não é possível calcular devido a problemas numéricos
Estimativas de Parâmetro
Parâmetro	B	Estatística do teste Padrão	95% Intervalo de Confiança de Wald		Teste de hipótese			Exp(B)	95% Intervalo de Confiança de Wald para Exp(B)
			Inferior	Superior	Qui-quadrado de Wald	gl	Sig.		Inferior	Superior
(Intercepto)	4.28889	0.319619	3.66245	4.91533	180.063	1	0	72.8854	38.9566	136.364
[Situação=1,00]	-0.0333333	0.379197	-0.776545	0.709879	0.00772731	1	0.929952	0.967216	0.459992	2.03374
[Situação=2,00]	0a							1
[Tempo=2,00]	0a							1
[Situação=1,00] * [Tempo=2,00]	0a							1
[Situação=2,00] * [Tempo=2,00]	0a							1
(Escala)	5.58208
Variável Dependente: PSE Modelo: (Intercepto), Situação, Tempo, Situação * Tempo
a. Definido para zero porque este parâmetro é redundante.
Médias Marginais Estimadas1: Situação
Estimativas
Situação	Média	Estatística do teste Padrão	95% Intervalo de Confiança de Wald
			Inferior	Superior
3x3	4.25556	0.266983	3.73228	4.77883
6x6	4.28889	0.319619	3.66245	4.91533
Comparações por Método Pairwise
(I) Situação		Diferença média (I-J)	Estatística do teste Padrão	gl	Sig.	95% Intervalo de Confiança de Wald para Diferença
						Inferior	Superior
3x3	6x6	-0.0333333	0.379197	1	0.929952	-0.776545	0.709879
6x6	3x3	0.0333333	0.379197	1	0.929952	-0.709879	0.776545
Comparações entre pares de médias marginais estimadas com base na escala original da variável dependente PSE
Resultados do teste global
Qui-quadrado de Wald	gl	Sig.
0.00772731	1	0.929952
O qui-quadrado de Wald testa o efeito de Situação. Este teste é baseado nas comparações entre pares linearmente independentes entre as médias marginais estimadas.
Médias Marginais Estimadas2: Tempo
Estimativas
Tempo	Média	Estatística do teste Padrão	95% Intervalo de Confiança de Wald
			Inferior	Superior
Pós	4.27222	0.225323	3.8306	4.71385
Médias Marginais Estimadas3: Situação* Tempo
Estimativas
Situação		Média	Estatística do teste Padrão	95% Intervalo de Confiança de Wald
				Inferior	Superior
3x3	Pós	4.25556	0.266983	3.73228	4.77883
6x6	Pós	4.28889	0.319619	3.66245	4.91533
Comparações por Método Pairwise
(I) Situação*Tempo		Diferença média (I-J)	Estatística do teste Padrão	gl	Sig.	95% Intervalo de Confiança de Wald para Diferença
						Inferior	Superior
[Situação=1,00]*[Tempo=2,00]	[Situação=2,00]*[Tempo=2,00]	-0.0333333	0.379197	1	0.929952	-0.776545	0.709879
[Situação=2,00]*[Tempo=2,00]	[Situação=1,00]*[Tempo=2,00]	0.0333333	0.379197	1	0.929952	-0.709879	0.776545
Comparações entre pares de médias marginais estimadas com base na escala original da variável dependente PSE
Resultados do teste global
Qui-quadrado de Wald	gl	Sig.
0.00772731	1	0.929952
O qui-quadrado de Wald testa o efeito de Situação*Tempo. Este teste é baseado nas comparações entre pares linearmente independentes entre as médias marginais estimadas.
