# Supplementary material for: Acute psychological responses to formal and small-sided volleyball games in male youth athletes: an exploratory repeated-measures study
Source: Front Psychol. 2026 Jun 17;17:1832942. doi: 10.3389/fpsyg.2026.1832942 (PMC13318875; doi:10.3389/fpsyg.2026.1832942)
Supplement: Supplementary file 2 [file Table_2.XLSX]

## Sheet: Dados brutos
ID	Série	Condição	Momento	Tensão	Depressão	Raiva	Vigor	Fadiga	Confusão	IDATE	Sensação	TQR	PSE	PACES
1	1	6x6	Pré	0	0	0	16	0	0	36	5	17
2	1	6x6	Pré	1	0	0	12	0	0	33	4	18
3	1	6x6	Pré	4	0	0	14	1	1	38	4	18
4	1	6x6	Pré	4	0	2	16	0	0	36	5	19
5	1	6x6	Pré	0	0	0	10	1	0	39	5	15
6	1	6x6	Pré	3	0	0	16	5	3	29	3	18
7	1	6x6	Pré	4	0	0	11	1	0	36	3	15
8	1	6x6	Pré	1	0	0	16	1	0	42	5	20
9	1	6x6	Pré	3	0	0	12	0	0	36	4	14
10	1	6x6	Pré	1	1	0	10	4	2	45	0	12
11	1	6x6	Pré	1	2	1	9	9	0	34	3	18
12	1	6x6	Pré	7	0	0	16	0	2	38	4	18
13	1	6x6	Pré	2	0	0	6	3	1	39	2	16
14	1	6x6	Pré	2	0	0	6	3	1	37	3	17
15	1	6x6	Pré	2	0	0	6	3	1	37	4	17
16	1	6x6	Pré	4	0	0	16	0	0	39	5	17
17	1	6x6	Pré	1	0	0	15	0	0	31	2	19
18	1	6x6	Pré	0	0	0	16	0	0	33	5	20
19	1	6x6	Pré	3	0	0	12	0	1	42	4	14
20	1	6x6	Pré	0	6	3	5	7	3	49	-2	12
21	1	6x6	Pré	1	3	1	11	0	1	37	3	14
22	1	6x6	Pré	2	5	7	12	0	1	39	0	20
23	1	6x6	Pré	2	2	2	9	5	1	42	3	15
24	1	6x6	Pré	0	4	7	16	8	0	37	3	15
25	1	6x6	Pré	8	12	14	11	8	5	54	0	13
26	1	6x6	Pré	3	6	0	8	1	1	46	-1	15
27	1	6x6	Pré	8	0	0	16	4	0	34	3	15
28	1	6x6	Pré	2	0	0	12	2	0	39	3	16
29	1	6x6	Pré	2	4	0	15	1	0	37	3	19
30	1	6x6	Pré	0	4	7	16	8	0	37	3	15
1	1	6x6	Pós	0	0	0	7	3	0	38	4		4	103
2	1	6x6	Pós	4	0	0	16	0	0	38	5		1	69
3	1	6x6	Pós	0	0	0	16	0	0	32	5		2	120
4	1	6x6	Pós	4	0	0	14	4	0	39	2		7	104
5	1	6x6	Pós	1	2	1	5	3	5	50	0		4	67
6	1	6x6	Pós	1	0	0	13	1	0	37	4		5	108
7	1	6x6	Pós	2	0	0	15	4	0	31	5		3	116
8	1	6x6	Pós	0	1	0	10	8	0	40	1		1	83
9	1	6x6	Pós	1	0	0	3	7	1	34	3		5	76
10	1	6x6	Pós	1	0	0	16	0	0	68	4		2	116
11	1	6x6	Pós	0	0	0	12	1	0	40	4		3	104
12	1	6x6	Pós	2	0	0	10	1	0	36	3		3	120
13	1	6x6	Pós	3	0	0	15	5	0	37	1		3	117
14	1	6x6	Pós	4	0	0	14	4	0	39	2		7	104
15	1	6x6	Pós	4	0	0	14	4	0	39	3		7	104
16	1	6x6	Pós	2	7	7	3	4	2	47	-4		6	65
17	1	6x6	Pós	4	4	16	16	0	0	50	3		1	32
18	1	6x6	Pós	6	7	6	13	3	2	36	4		2	51
19	1	6x6	Pós	2	9	0	14	0	0	36	0		1	93
20	1	6x6	Pós	3	11	10	9	0	5	45	-3		1	62
21	1	6x6	Pós	0	1	2	13	0	0	34	3		1	120
22	1	6x6	Pós	3	14	12	2	16	7	53	-3		9	76
23	1	6x6	Pós	4	14	16	14	8	0	46	0		6	52
24	1	6x6	Pós	11	15	10	12	1	10	55	0		1	78
25	1	6x6	Pós	2	3	11	8	3	1	47	-2		6	79
26	1	6x6	Pós	7	13	12	5	7	6	56	-4		7	57
27	1	6x6	Pós	3	10	12	8	8	3	52	-1		5	65
28	1	6x6	Pós	1	16	12	4	6	11	51	-4		7	46
29	1	6x6	Pós	7	13	12	5	7	6	56	-4		7	57
30	1	6x6	Pós	11	15	10	12	1	10	55	0		1	78
1	2	6x6	Pré	4	0	0	15	0	0	41	5	17
2	2	6x6	Pré	2	0	0	15	0	0	31	5	18
3	2	6x6	Pré	1	0	0	13	2	0	30	4	16
4	2	6x6	Pré	0	0	0	16	0	0	32	5	20
5	2	6x6	Pré	2	0	0	15	1	0	33	3	16
6	2	6x6	Pré	3	0	0	12	3	0	42	4	16
7	2	6x6	Pré	3	0	0	16	2	0	36	4	16
8	2	6x6	Pré	5	0	0	13	8	1	39	4	15
9	2	6x6	Pré	5	0	0	13	0	1	38	4	18
10	2	6x6	Pré	2	0	2	16	3	3	36	3	16
11	2	6x6	Pré	7	1	0	6	0	3	45	1	15
12	2	6x6	Pré	1	0	0	9	3	1	40	3	14
13	2	6x6	Pré	1	0	0	12	3	0	41	3	14
14	2	6x6	Pré	1	0	0	12	0	0	41	4	14
15	2	6x6	Pré	1	0	0	12	0	0	41	5	14
16	2	6x6	Pré	4	0	0	16	0	0	42	5	17
17	2	6x6	Pré	2	0	0	8	4	0	37	3	13
18	2	6x6	Pré	2	0	0	15	3	0	30	5	15
19	2	6x6	Pré	2	0	1	16	1	0	32	5	17
20	2	6x6	Pré	2	2	3	7	6	5	42	0	10
21	2	6x6	Pré	5	3	10	14	7	4	45	1	13
22	2	6x6	Pré	2	2	0	7	7	0	47	2	11
23	2	6x6	Pré	2	0	0	10	6	0	36	3	7
24	2	6x6	Pré	2	0	2	10	6	2	36	1	12
25	2	6x6	Pré	3	2	0	4	11	3	51	0	11
26	2	6x6	Pré	8	0	1	13	10	0	45	2	14
27	2	6x6	Pré	8	0	1	13	10	0	44	3	15
28	2	6x6	Pré	0	0	0	14	1	0	51	5	17
29	2	6x6	Pré	2	1	3	10	8	0	48	3	13
30	2	6x6	Pré	8	0	1	13	10	0	44	3	15
1	2	6x6	Pós	2	0	1	12	4	0	39	3		4	107
2	2	6x6	Pós	3	0	0	15	0	0	41	5		1	91
3	2	6x6	Pós	1	0	1	15	3	0	37	3		6	108
4	2	6x6	Pós	0	0	0	16	0	0	32	5		5	124
5	2	6x6	Pós	0	0	0	9	9	0	32	5		4	108
6	2	6x6	Pós	3	0	0	13	7	1	41	3		3	106
7	2	6x6	Pós	1	0	0	11	6	0	34	3		3	86
8	2	6x6	Pós	0	0	1	4	5	1	42	5		5	73
9	2	6x6	Pós	2	2	1	11	5	1	42	2		3	92
10	2	6x6	Pós	0	2	6	16	2	1	35	3		3	95
11	2	6x6	Pós	1	0	0	5	7	0	41	3		4	91
12	2	6x6	Pós	2	0	0	13	0	0	38	4		3	107
13	2	6x6	Pós	2	1	1	8	4	3	45	2		5	66
14	2	6x6	Pós	5	0	0	12	1	0	43	3		4	101
15	2	6x6	Pós	5	0	0	12	1	0	43	4		5	101
16	2	6x6	Pós	4	0	0	16	0	0	42	5		1	66
17	2	6x6	Pós	0	0	0	14	1	0	39	2		5	115
18	2	6x6	Pós	2	4	3	7	8	6	46	2		4	98
19	2	6x6	Pós	0	0	0	9	5	0	41	3		5	109
20	2	6x6	Pós	0	0	0	14	1	0	34	5		1	126
21	2	6x6	Pós	2	1	3	10	8	0	35	3		3	121
22	2	6x6	Pós	3	1	0	6	10	3	54	-1		8	85
23	2	6x6	Pós	2	0	0	8	6	0	46	2		5	103
24	2	6x6	Pós	2	1	3	10	8	0	36	3		3	121
25	2	6x6	Pós	3	1	0	6	10	3	54	-1		8	85
26	2	6x6	Pós	2	0	0	8	6	0	47	2		5	103
27	2	6x6	Pós	0	0	0	9	5	0	40	3		5	109
28	2	6x6	Pós	0	0	0	14	1	0	37	-1		8	115
29	2	6x6	Pós	2	1	3	10	8	0	58	2		5	119
30	2	6x6	Pós	0	0	0	9	5	0	40	3		5	109
1	3	6x6	Pré	4	0	0	16	0	0	38	5	17
2	3	6x6	Pré	3	0	0	12	0	1	45	4	14
3	3	6x6	Pré	2	0	0	14	4	0	40	4	15
4	3	6x6	Pré	3	0	0	16	6	0	29	5	16
5	3	6x6	Pré	3	0	0	14	1	0	34	4	16
6	3	6x6	Pré	5	0	1	16	4	1	41	3	14
7	3	6x6	Pré	2	0	0	16	6	0	35	3	15
8	3	6x6	Pré	3	0	0	13	2	0	43	5	15
9	3	6x6	Pré	4	0	0	14	0	1	36	3	19
10	3	6x6	Pré	2	4	8	16	4	3	43	2	17
11	3	6x6	Pré	0	0	0	16	0	0	31	5	20
12	3	6x6	Pré	3	0	0	15	1	0	39	3	15
13	3	6x6	Pré	5	0	0	10	4	0	42	4	15
14	3	6x6	Pré	3	0	0	9	3	0	40	2	14
15	3	6x6	Pré	3	0	0	9	3	0	40	3	14
16	3	6x6	Pré	2	0	0	16	0	0	35	5	17
17	3	6x6	Pré	1	8	7	7	5	2	43	0	12
18	3	6x6	Pré	3	5	4	10	4	7	45	0	12
19	3	6x6	Pré	1	2	3	7	3	0	44	2	10
20	3	6x6	Pré	4	0	0	16	0	0	40	5	17
21	3	6x6	Pré	2	0	0	10	5	0	41	2	14
22	3	6x6	Pré	3	4	1	9	9	1	50	2	15
23	3	6x6	Pré	4	5	1	4	12	4	55	-3	9
24	3	6x6	Pré	2	0	3	16	3	0	36	4	15
25	3	6x6	Pré	6	9	14	11	10	8	49	0	11
26	3	6x6	Pré	3	5	4	10	4	7	45	0	12
27	3	6x6	Pré	1	2	3	7	3	0	43	2	10
28	3	6x6	Pré	5	14	9	6	6	7	50	0	12
29	3	6x6	Pré	3	6	5	4	8	2	55	0	12
30	3	6x6	Pré	2	0	0	16	0	1	35	0	17
1	3	6x6	Pós	0	0	0	12	0	0	35	5		1	116
2	3	6x6	Pós	0	0	0	8	3	0	44	5		5	111
3	3	6x6	Pós	0	0	0	11	2	1	38	5		10	125
4	3	6x6	Pós	0	1	4	16	3	2	40	3		4	106
5	3	6x6	Pós	2	0	0	13	2	2	36	5		3	114
6	3	6x6	Pós	0	0	4	9	11	0	39	5		9	124
7	3	6x6	Pós	0	0	0	12	3	0	34	5		5	125
8	3	6x6	Pós	2	0	0	8	9	0	37	5		10	121
9	3	6x6	Pós	3	0	0	9	9	0	41	5		8	115
10	3	6x6	Pós	0	1	4	11	7	2	36	5		3	125
11	3	6x6	Pós	0	0	0	16	0	0	34	5		1	126
12	3	6x6	Pós	1	1	1	15	9	2	41	3		3	122
13	3	6x6	Pós	0	0	0	12	3	0	37	5		3	126
14	3	6x6	Pós	0	0	0	12	3	0	35	6		3	126
15	3	6x6	Pós	0	0	0	12	3	0	35	7		4	126
16	3	6x6	Pós	4	0	0	16	0	0	42	5		1	66
17	3	6x6	Pós	0	0	0	14	1	0	39	2		5	115
18	3	6x6	Pós	2	4	3	7	8	6	46	2		4	98
19	3	6x6	Pós	0	0	0	9	5	0	41	3		5	109
20	3	6x6	Pós	0	0	0	14	1	0	34	5		1	126
21	3	6x6	Pós	2	1	3	10	8	0	35	3		3	121
22	3	6x6	Pós	3	1	0	6	10	3	54	-1		8	85
23	3	6x6	Pós	2	0	0	8	6	0	46	2		5	103
24	3	6x6	Pós	2	1	3	10	8	0	36	3		3	121
25	3	6x6	Pós	3	1	0	6	10	3	54	-1		8	85
26	3	6x6	Pós	2	0	0	8	6	0	47	2		5	103
27	3	6x6	Pós	0	0	0	9	5	0	40	3		5	109
28	3	6x6	Pós	5	14	9	6	6	7	37	-1		8	117
29	3	6x6	Pós	3	6	5	4	8	2	58	2		5	126
30	3	6x6	Pós	4	0	0	16	0	0	42	5		1	66
1	1	3x3	Pré	3	0	3	15	4	0	30	3	15
2	1	3x3	Pré	5	0	0	14	0	1	35	4	19
3	1	3x3	Pré	3	0	0	15	1	0	42	5	17
4	1	3x3	Pré	0	3	3	14	3	6	36	2	16
5	1	3x3	Pré	2	1	0	10	4	1	39	3	14
6	1	3x3	Pré	2	0	2	14	3	0	37	4	14
7	1	3x3	Pré	1	1	0	16	0	0	29	3	20
8	1	3x3	Pré	5	0	2	13	3	1	32	4	15
9	1	3x3	Pré	3	0	0	13	2	1	36	4	14
10	1	3x3	Pré	3	1	0	11	5	1	42	3	12
11	1	3x3	Pré	5	2	0	6	7	4	44	1	12
12	1	3x3	Pré	1	0	0	10	3	1	34	4	16
13	1	3x3	Pré	4	0	0	14	8	1	34	3	15
14	1	3x3	Pré	5	0	0	15	2	1	34	3	13
15	1	3x3	Pré	5	0	0	15	2	1	34	4	13
16	1	3x3	Pré	0	0	0	16	0	0	40	5	20
17	1	3x3	Pré	1	0	0	16	3	0	33	3	16
18	1	3x3	Pré	5	0	0	12	7	0	30	3	16
19	1	3x3	Pré	1	2	0	12	2	0	39	2	13
20	1	3x3	Pré	2	0	0	12	0	2	42	3	14
21	1	3x3	Pré	0	0	0	8	0	0	44	0	20
22	1	3x3	Pré	4	5	8	13	5	3	38	1	12
23	1	3x3	Pré	1	2	0	12	4	0	42	3	15
24	1	3x3	Pré	3	2	0	8	1	2	44	2	15
25	1	3x3	Pré	3	0	0	11	1	0	48	3	18
26	1	3x3	Pré	1	2	0	5	3	1	45	-2	14
27	1	3x3	Pré	0	1	2	16	7	0	38	3	15
28	1	3x3	Pré	2	0	0	16	0	0	36	3	17
29	1	3x3	Pré	4	0	0	16	0	0	37	5	17
30	1	3x3	Pré	1	0	4	8	0	3	44	0	20
1	1	3x3	Pós	0	0	6	12	3	0	36	5		1	105
2	1	3x3	Pós	0	1	1	16	2	2	33	5		5	99
3	1	3x3	Pós	4	3	0	5	5	2	45	5		10	81
4	1	3x3	Pós	1	0	4	6	2	0	34	3		4	106
5	1	3x3	Pós	3	0	0	14	1	1	33	5		3	93
6	1	3x3	Pós	2	0	0	10	6	0	41	5		9	99
7	1	3x3	Pós	1	0	0	14	5	0	32	5		5	120
8	1	3x3	Pós	2	0	0	16	0	0	28	5		10	118
9	1	3x3	Pós	1	0	1	14	3	1	28	5		8	115
10	1	3x3	Pós	3	0	3	13	5	0	33	5		3	105
11	1	3x3	Pós	4	0	0	13	8	1	33	5		1	105
12	1	3x3	Pós	2	0	0	15	0	1	32	3		3	120
13	1	3x3	Pós	2	0	0	9	6	3	44	5		3	85
14	1	3x3	Pós	4	0	0	15	0	0	39	6		3	71
15	1	3x3	Pós	4	0	0	15	0	0	39	7		4	71
16	1	3x3	Pós	0	0	0	12	1	0	40	4		3	108
17	1	3x3	Pós	0	0	0	16	0	0	33	5		1	110
18	1	3x3	Pós	1	0	0	14	2	0	30	5		3	123
19	1	3x3	Pós	4	0	0	16	0	0	39	5		2	95
20	1	3x3	Pós	5	6	5	10	7	3	42	4		6	90
21	1	3x3	Pós	2	0	3	15	0	0	44	3		1	87
22	1	3x3	Pós	1	3	0	12	3	0	38	3		3	105
23	1	3x3	Pós	1	0	0	8	4	0	42	2		4	84
24	1	3x3	Pós	4	4	1	14	3	0	44	2		1	88
25	1	3x3	Pós	1	5	1	6	7	3	48	-2		3	51
26	1	3x3	Pós	4	8	5	6	3	3	45	0		3	65
27	1	3x3	Pós	0	3	6	16	7	0	38	3		3	114
28	1	3x3	Pós	7	1	0	10	4	0	36	3		3	104
29	1	3x3	Pós	7	1	0	10	4	0	37	4		3	108
30	1	3x3	Pós	2	0	3	15	7	0	44	3		1	87
1	2	3x3	Pré	4	0	0	15	0	0	42	5	17
2	2	3x3	Pré	0	0	0	12	3	0	40	3	14
3	2	3x3	Pré	1	0	0	15	3	0	32	4	17
4	2	3x3	Pré	1	0	0	15	1	1	38	3	17
5	2	3x3	Pré	2	0	0	12	3	0	44	4	14
6	2	3x3	Pré	4	1	0	7	5	1	44	1	13
7	2	3x3	Pré	4	0	0	15	1	0	40	3	18
8	2	3x3	Pré	2	0	0	12	0	0	40	4	14
9	2	3x3	Pré	2	0	0	14	6	1	36	4	16
10	2	3x3	Pré	1	0	4	16	3	1	33	3	16
11	2	3x3	Pré	3	0	0	12	2	1	45	3	16
12	2	3x3	Pré	1	0	0	16	1	3	36	3	17
13	2	3x3	Pré	2	0	4	13	1	0	38	4	16
14	2	3x3	Pré	3	0	1	16	2	0	41	3	15
15	2	3x3	Pré	3	0	1	16	2	0	41	4	15
16	2	3x3	Pré	0	0	0	14	0	0	36	5	17
17	2	3x3	Pré	2	0	0	11	5	1	42	3	14
18	2	3x3	Pré	2	0	0	10	6	1	47	4	16
19	2	3x3	Pré	3	2	1	10	6	0	38	3	15
20	2	3x3	Pré	4	1	0	9	6	0	39	2	11
21	2	3x3	Pré	0	10	1	2	12	4	51	-4	8
22	2	3x3	Pré	5	4	11	11	12	3	50	0	9
23	2	3x3	Pré	0	11	3	3	15	5	48	-1	9
24	2	3x3	Pré	4	0	0	16	0	0	41	5	17
25	2	3x3	Pré	2	5	4	6	11	0	43	0	11
26	2	3x3	Pré	0	0	0	12	8	0	39	0	13
27	2	3x3	Pré	0	0	0	12	8	0	38	0	13
28	2	3x3	Pré	0	10	1	2	12	4	41	5	17
29	2	3x3	Pré	5	4	11	11	12	3	48	3	17
30	2	3x3	Pré	2	5	4	6	11	0	43	0	11
1	2	3x3	Pós	2	0	2	12	4	0	38	3		4	107
2	2	3x3	Pós	5	1	0	13	0	0	39	3		3	97
3	2	3x3	Pós	1	0	4	16	1	2	38	3		2	98
4	2	3x3	Pós	4	0	0	3	6	1	41	2		6	84
5	2	3x3	Pós	3	0	0	15	0	0	39	5		1	90
6	2	3x3	Pós	1	0	1	14	5	0	37	5		6	105
7	2	3x3	Pós	0	0	0	8	8	0	34	2		6	106
8	2	3x3	Pós	1	2	2	7	6	2	46	2		3	90
9	2	3x3	Pós	1	0	0	12	1	0	37	4		3	109
10	2	3x3	Pós	5	5	4	5	6	8	52	-4		6	57
11	2	3x3	Pós	1	0	0	16	1	0	43	5		2	126
12	2	3x3	Pós	9	7	8	6	5	5	49	2		4	65
13	2	3x3	Pós	11	7	5	13	7	3	52	2		3	48
14	2	3x3	Pós	14	7	15	13	7	8	54	-1		5	71
15	2	3x3	Pós	14	7	15	13	7	8	54	-1		5	71
16	2	3x3	Pós	4	0	0	16	0	0	41	5		1	63
17	2	3x3	Pós	0	0	0	10	2	0	37	3		3	107
18	2	3x3	Pós	0	4	2	15	0	0	35	3		1	117
19	2	3x3	Pós	12	16	16	5	9	16	59	-5		7	29
20	2	3x3	Pós	10	3	6	10	9	3	44	2		5	78
21	2	3x3	Pós	4	3	7	10	4	0	43	1		4	104
22	2	3x3	Pós	2	3	7	4	5	1	52	-1		5	59
23	2	3x3	Pós	1	1	11	9	5	0	40	2		7	81
24	2	3x3	Pós	5	14	9	6	6	7	57	-3		6	40
25	2	3x3	Pós	3	6	5	4	8	2	57	-2		5	63
26	2	3x3	Pós	0	7	5	2	1	0	41	3		3	64
27	2	3x3	Pós	4	6	9	9	5	5	46	3		7	67
28	2	3x3	Pós	0	4	2	15	0	0	41	5		1	44
29	2	3x3	Pós	12	16	16	5	9	16	48	1		4	36
30	2	3x3	Pós	3	6	5	4	8	2	57	-2		5	63
1	3	3x3	Pré	4	0	0	12	0	0	46	4	14
2	3	3x3	Pré	5	0	0	14	1	0	39	4	19
3	3	3x3	Pré	4	0	0	16	1	0	42	5	20
4	3	3x3	Pré	2	0	0	14	1	0	35	5	16
5	3	3x3	Pré	4	0	0	12	2	1	40	3	16
6	3	3x3	Pré	4	0	0	13	8	1	38	3	15
7	3	3x3	Pré	2	10	10	15	0	8	44	1	17
8	3	3x3	Pré	3	1	1	9	3	3	44	0	12
9	3	3x3	Pré	4	1	1	15	1	1	40	3	15
10	3	3x3	Pré	4	0	0	15	0	0	42	5	19
11	3	3x3	Pré	2	0	0	15	5	0	34	3	15
12	3	3x3	Pré	1	0	0	11	6	1	42	2	14
13	3	3x3	Pré	10	4	10	16	5	3	46	1	13
14	3	3x3	Pré	7	0	0	10	1	0	34	2	17
15	3	3x3	Pré	7	0	0	10	1	0	34	3	17
16	3	3x3	Pré	4	0	0	16	0	0	42	5	17
17	3	3x3	Pré	3	0	0	12	2	0	40	4	14
18	3	3x3	Pré	4	1	1	16	4	0	35	3	15
19	3	3x3	Pré	2	0	0	10	4	1	45	3	15
20	3	3x3	Pré	3	1	1	6	10	3	48	0	11
21	3	3x3	Pré	3	0	0	13	4	0	35	3	12
22	3	3x3	Pré	7	1	0	16	7	0	41	3	17
23	3	3x3	Pré	1	0	3	10	5	0	33	1	13
24	3	3x3	Pré	0	0	0	12	1	0	31	1	13
25	3	3x3	Pré	2	1	1	7	6	1	43	1	20
26	3	3x3	Pré	0	0	0	12	1	0	31	1	13
27	3	3x3	Pré	2	1	1	7	6	1	40	1	20
28	3	3x3	Pré	0	0	0	12	1	0	51	5	20
29	3	3x3	Pré	2	1	1	7	6	1	48	2	17
30	3	3x3	Pré	3	1	1	7	6	1	40	1	20
1	3	3x3	Pós	1	0	0	16	0	0	35	5		3	126
2	3	3x3	Pós	3	0	0	12	4	0	39	5		4	122
3	3	3x3	Pós	0	0	0	11	6	0	38	4		2	124
4	3	3x3	Pós	3	0	0	12	3	0	44	5		4	107
5	3	3x3	Pós	4	0	0	15	0	0	40	5		1	107
6	3	3x3	Pós	0	2	6	15	3	3	44	2		3	109
7	3	3x3	Pós	1	0	0	13	7	0	36	3		5	126
8	3	3x3	Pós	0	0	0	14	6	0	30	5		10	126
9	3	3x3	Pós	6	0	0	14	1	1	36	3		2	116
10	3	3x3	Pós	0	0	0	8	7	0	37	5		7	107
11	3	3x3	Pós	2	0	2	13	5	0	38	4		9	119
12	3	3x3	Pós	4	0	0	13	7	0	39	2		7	120
13	3	3x3	Pós	1	0	0	16	4	0	35	3		3	125
14	3	3x3	Pós	6	0	0	12	9	0	42	3		8	107
15	3	3x3	Pós	6	0	0	12	9	0	42	4		9	107
16	3	3x3	Pós	4	0	0	16	0	0	41	5		1	63
17	3	3x3	Pós	0	0	0	10	2	0	37	3		3	107
18	3	3x3	Pós	0	4	2	15	0	0	35	3		1	117
19	3	3x3	Pós	12	16	16	5	9	16	59	-5		7	29
20	3	3x3	Pós	10	3	6	10	9	3	44	2		5	78
21	3	3x3	Pós	4	3	7	10	4	0	43	1		4	104
22	3	3x3	Pós	2	3	7	4	5	1	52	-1		5	59
23	3	3x3	Pós	1	1	11	9	5	0	40	2		7	81
24	3	3x3	Pós	5	14	9	6	6	7	57	-3		6	40
25	3	3x3	Pós	3	6	5	4	8	2	57	-2		5	63
26	3	3x3	Pós	0	7	5	2	1	0	41	3		3	64
27	3	3x3	Pós	4	6	9	9	5	5	46	3		7	67
28	3	3x3	Pós	10	3	6	10	9	3	51	3		3	78
29	3	3x3	Pós	4	3	7	10	4	0	48	3		7	98
30	3	3x3	Pós	4	6	9	9	5	5	46	3		7	67
